# Supplementary material for: Unraveling oxidative stress response in the cestode parasite Echinococcus granulosus
Source: Sci Rep. 2019 Nov 4;9:15876. doi: 10.1038/s41598-019-52456-3 (PMC6828748; doi:10.1038/s41598-019-52456-3)
Supplement: Supplementary file 2 — Table S1 [file 41598_2019_52456_MOESM2_ESM.xlsx]

## Sheet: Plan1
Table S1: Proteins detected by LC-MS/MS in C-PSCs samples.
Protein name	Protein accession codes(1)	Protein molecular weight (Da)	Exclusive unique peptide count	Exclusive unique spectrum count	Exclusive spectrum count	Percentage of total spectra (%)	Percentage sequence coverage (%)
1,5-anhydro-D-fructose reductase	EGR_09846	26419.7	2.5	2.5	6	0.02	20.4
1,5-anhydro-D-fructose reductase	EGR_08377	39029.3	11.5	12.5	41.5	0.125	44.35
14-3-3 protein (14-3-3 protein zeta) (Putative 14-3-3 protein)	EgrG_001192500	27946.7	12.5	14.5	82.5	0.25	54.7
14-3-3 protein beta:alpha	EgrG_000364000	27778.7	9	10.5	53.5	0.16	51.6
14-3-3 protein epsilon (14-3-3 protein zeta)	EgrG_000231300	29219.2	8.5	12.5	44.5	0.135	41.55
14-3-3 protein zeta (14-3-3 protein zeta:delta)	EgrG_001060100	29412.9	6	7.5	29.5	0.09	30.85
2 amino 3 ketobutyrate coenzyme A ligase	EgrG_000107200	49595.7	6	6.5	23	0.07	24.7
26S proteasome non-ATPase regulatory subunit	EgrG_000736900	47139.6	1	1	3	0.01	4.3
2-oxoglutarate dehydrogenase	EgrG_000429700	113237	3.5	4	7.5	0.02	6.1
3-hydroxy-3-methylglutaryl coenzyme A synthase (HMG-CoA synthase) (EC 2.3.3.10)	EgrG_000283100	53839.4	1.5	1.5	4	0.015	4.28
40S ribosomal protein S10	EgrG_000782400	17222	1.5	3	7.5	0.025	21.45
40S ribosomal protein S11	EgrG_000861700	17004.7	1.5	1.5	2	0.005	15.75
40S ribosomal protein S13	EgrG_000856900	17282.1	1	1	3	0.01	8.61
40S ribosomal protein S14	EGR_03118	16332.8	2.5	2.5	5.5	0.015	22.7
40s ribosomal protein s15	EgrG_000876600	21323.1	1.5	2.5	8.5	0.03	19.3
40S ribosomal protein S18	EgrG_000980000	17313.6	1	1	2	0.005	7.38
40S ribosomal protein S2	EGR_08694	28385.8	3.5	4	9	0.03	21.5
40S ribosomal protein S3a	EGR_00804	29045.1	2	2.5	5.5	0.015	15.35
40S ribosomal protein S4	EgrG_000644800	30339.2	2.5	2.5	6	0.02	9.4
40S ribosomal protein S7	EgrG_000844100	21828.6	1.5	1.5	4.5	0.015	18.4
40S ribosomal protein S8	EGR_05228	25255.3	2	2	4.5	0.015	13.5
40S ribosomal protein SA	EgrG_000720100	29741.7	1.5	1.5	4	0.015	10.67
6 phosphogluconolactonase	EgrG_000445200	26811	1	1	3	0.01	4.92
60S acidic ribosomal protein P0	EgrG_000622800	35813.9	5	5	14.5	0.04	25.85
60S acidic ribosomal protein P1 (Ribosomal protein lp1)	EgrG_001195100	12605.3	3	3.5	10	0.03	53.75
60S acidic ribosomal protein P2	EgrG_000736400	12642.4	3	3.5	8.5	0.025	36.9
60S ribosomal protein L10	EGR_08946	28298.5	2	2	4.5	0.015	16.25
60S ribosomal protein L14	EgrG_000921300	17419.3	2	2	5.5	0.02	18.4
60S ribosomal protein L30 (Ribosomal protein L30)	EgrG_000590000	13808.7	1.5	1.5	3.5	0.01	19.9
60S ribosomal protein L7	EGR_05184	40668.9	3	4	12	0.035	14.7
60S ribosomal protein L8	EgrG_000078000	28444.7	2	3.5	9	0.03	13.68
6-phosphogluconate dehydrogenase, decarboxylating (EC 1.1.1.44)	EgrG_000846400	54952	3.5	3.5	13	0.04	11.12
Acetyl coenzyme A hydrolase transferase	EgrG_001088400	55861.8	2	2.5	7.5	0.02	7.51
Acetyltransferase component of pyruvate dehydrogenase complex (EC 2.3.1.12)	EgrG_000321550	53314.7	3.5	3.5	12.5	0.035	11.4
Acidic leucine rich nuclear phosphoprotein	EgrG_001104800	31519.5	5.5	6	17.5	0.055	37.3
Aconitate hydratase, mitochondrial (Aconitase) (EC 4.2.1.-)	EgrG_000158240	84800.8	6	7	13.5	0.045	11.25
Actin	EGR_05821	43523.7	16	26	525.5	1595	59.3
Actin cytoplasmic A3 (Actin-1)	EgrG_000406900	41816.9	5.5	7.5	48.5	0.15	44.4
Actin cytoplasmic type 5	EgrG_000190400	41861.7	4.5	7.5	28	0.085	59.15
Actin interacting protein 1	EgrG_000994400	68294.4	2.5	2.5	4	0.015	6.56
Actin modulator protein	EgrG_000882500	46086.1	9.5	11	34	0.105	36.15
Actin protein 3B	EgrG_000292600	50896.4	3.5	3.5	9.5	0.03	11.3
Actin-depolymerizing factor 2	EGR_03926	189437	3.5	4.5	12	0.04	2.7
Actin-related protein 2/3 complex subunit 5	EgrG_000533700	17563.5	1	1	1.5	0.005	16.1
Adenosylhomocysteinase (EC 3.3.1.1)	EGR_05478	143565	5	5	10.5	0.03	5.58
Adenylate cyclase 9	EgrG_001004700	163296	1	1	2.5	0.01	0.66
Adenylate kinase	EgrG_000114000	20704.6	5	5	16	0.05	30.45
Adenylosuccinate synthetase (AMPSase) (AdSS) (EC 6.3.4.4) (IMP--aspartate ligase)	EgrG_001056900	46848.1	4.5	4.5	12	0.04	15.8
ADP ribosylation factor protein 8B	EgrG_000569800	21443.9	1	1	3.5	0.01	9.57
ADP-ribosylation factor	EGR_05324	20738.7	2.5	2.5	8.5	0.025	23.65
ADP-ribosylation factor 4	EgrG_001177600	20386.9	2.5	2.5	6.5	0.02	21.4
Alcohol dehydrogenase [NADP+] B	EGR_03866	36158.6	2	2	5	0.015	7.43
Aldehyde dehydrogenase family 1 member A3 (Aldehyde dehydrogenase mitochondrial)	EgrG_000389100	52238.6	9.5	11	31.5	0.1	27.6
Aldo-keto reductase family 1 member C1	EGR_05002	35096.5	2	2	5	0.015	10.35
Aldo-keto reductase family 1 member C18	EGR_09849	35690	4.5	4.5	10	0.03	29.65
Alpha glucosidase	EgrG_000494800	67677.2	2.5	3.5	8	0.02	7.4
Alpha tocopherol transfer protein (Alpha-tocopherol transfer protein-like protein)	EgrG_000758000	36604	2	2	6.5	0.02	11.2
Alpha-1,4 glucan phosphorylase (EC 2.4.1.1)	EgrG_000501500	97700.9	7	7.5	19.5	0.06	16.9
Alpha-1,4 glucan phosphorylase (EC 2.4.1.1)	EgrG_000501600	98339.5	20.5	26	72	0.215	33.15
Alpha-actinin, sarcomeric	EGR_01584	103865	10.5	11	27.5	0.085	16.1
Alpha-adducin	EGR_01364	97586.2	6.5	7.5	17	0.055	14.55
Alpha-adducin	EGR_08562	138403	5.5	6	16	0.05	8.54
Aminoacyl tRNA synthase complex interacting	EgrG_001100200	31241.6	2	2	5.5	0.02	10.8
Aminoacylase 1	EgrG_000675100	60405.9	2.5	2.5	6.5	0.02	7.29
Aminopeptidase (EC 3.4.11.-)	EgrG_000350600	107519	2.5	2.5	3.5	0.01	3.8
Aminopeptidase (EC 3.4.11.-)	EgrG_001105200	103527	7	7	24.5	0.075	13.55
Aminopeptidase (EC 3.4.11.-)	EgrG_001063900	114678	2	2	4	0.015	4.7
Aminotransferase class III (Ornithine aminotransferase)	EgrG_001032200	45752.9	10.5	11.5	42	0.13	33.85
Ankyrin repeat domain containing protein	EgrG_000151300	75590.3	5	5	12	0.035	12.5
Ankyrin-2	EGR_01934	273989	9	9.5	21.5	0.065	6.2
Ankyrin-3	EGR_09648	218122	6	6.5	18	0.055	6.34
Annexin	EgrG_000925300	39811.7	4	4.5	14.5	0.045	17.9
Annexin	EGR_04230	87684.4	13.5	18.5	81.5	0.25	29.15
Annexin	EgrG_000041300	37305.7	9	11	32	0.095	34.55
Annexin	EgrG_000041200	46496.3	7.5	9	41	0.12	43.7
Anoctamin	EgrG_000175600	117012	5	6	15	0.045	7.9
AP 2 complex subunit alpha 2	EgrG_001050200	107854	2	2	3	0.01	5.7
AP complex subunit beta	EgrG_000240100	111200	4	4.5	12	0.035	7.9
Arginyl tRNA synthetase cytoplasmic (Arginyl-tRNA synthetase, cytoplasmic)	EgrG_000348100	73074.6	3.5	4	9.5	0.03	7.79
Asparaginyl tRNA synthetase cytoplasmic	EgrG_000348600	61500.1	9	11	55.5	0.17	27.3
Aspartate aminotransferase	EGR_07719	48771.9	11.5	14	39.5	0.12	40.45
Aspartyl tRNA synthetase cytoplasmic (Aspartyl-tRNA synthetase, cytoplasmic)	EgrG_000777100	58426	3	3	7.5	0.025	8.6
ATP synthase gamma subunit	EgrG_000115600	32751.2	3	3.5	9.5	0.03	24.4
ATP synthase subunit alpha	EgrG_000720500	59588.6	7.5	7.5	25	0.075	20.5
ATP synthase subunit beta (EC 3.6.3.14)	EgrG_000752000	55921.2	14.5	17	52	0.155	43.15
ATP synthase subunit delta	EGR_07651	18575.4	2	2	6	0.02	27.5
Atp:adp antiporter	EgrG_000610400	37741	5	5	11.5	0.035	16.7
ATP-dependent (S)-NAD(P)H-hydrate dehydratase (EC 4.2.1.93) (ATP-dependent NAD(P)HX dehydratase)	EGR_02260	31000.9	1.5	1.5	5	0.015	14.45
ATP-dependent 6-phosphofructokinase (ATP-PFK) (Phosphofructokinase) (EC 2.7.1.11) (Phosphohexokinase)	EGR_07554	89104.9	9.5	10.5	29.5	0.09	20.6
Basement membrane specific heparan sulfate	EgrG_000575900	859890	116.5	129.5	345.5	1.05	23.95
Basement membrane-specific heparan sulfate proteoglycan core protein	EGR_03592	95568.9	16.5	18	50	0.15	32.25
Basigin	EGR_08038	35192.9	3	3	10	0.03	16.9
B-cell receptor-associated protein	EGR_08687	118397	1	1	3	0.01	1.23
Beta-centractin	EGR_00966	44676.7	3	3.5	8.5	0.03	15.35
Betaine aldehyde dehydrogenase	EgrG_000904200	74268	7	7	18.5	0.055	21.5
Calcium binding protein	EgrG_000084500	40358.6	6.5	7.5	30.5	0.095	21.05
Calcium binding protein p22	EgrG_000447500	21327.2	3	3	9	0.03	19.8
Calcium-binding protein SPEC 2C	EGR_01240	7549.1	3	4	11.5	0.035	64.7
Calcium-transporting ATPase (EC 3.6.3.8)	EGR_06085	139773	5.5	5.5	12	0.04	9.7
Calcium-transporting ATPase (EC 3.6.3.8)	EgrG_001191500	134009	9	10	26.5	0.08	13.25
Calcium-transporting ATPase (EC 3.6.3.8)	EGR_00836	110724	14	15	41.5	0.125	22.25
Calcyphosin-like protein	EGR_02766	24713.1	1	1	3.5	0.01	7.91
Calmodulin	EGR_01226	32088.2	1.5	2	5.5	0.02	8.7
Calnexin	EGR_06707	63444.2	6.5	7.5	20.5	0.065	23.55
Calpain	EgrG_000719700	85771.3	21	26	73	0.225	37.5
Calpain-A	EgrG_000911200	92082.7	25.5	30.5	134.5	0.41	46.65
Calponin	EgrG_000595700	24388.9	2	2	5.5	0.015	15.75
Calreticulin	EGR_08108	45340.4	4.5	4.5	13	0.04	22.3
Calumenin	EgrG_000245300	33586	1.5	1.5	4	0.015	11.27
cAMP dependent protein kinase regulatory (cAMP-dependent protein kinase type II regulatory subunit)	EgrG_000775600	41751.6	7.5	8.5	25	0.075	30.65
cAMP-dependent protein kinase catalytic subunit alpha	EGR_04421	42233.4	2	2	4.5	0.015	8.47
Carbonic anhydrase II	EgrG_000535400	29449.2	4	4.5	9	0.025	23.4
Casein kinase II subunit alpha	EGR_04797	56241.3	1.5	2	4.5	0.01	5.33
Cathepsin b	EgrG_000790200	38954.1	2	2.5	5	0.015	7.1
Cathepsin d lysosomal aspartyl protease	EgrG_000970500	47380	2.5	2.5	7	0.02	9.2
CDC37 cell division cycle 37	EgrG_000920400	46443.7	4.5	5	12	0.04	11.55
Cell division cycle and apoptosis regulator protein	EGR_02018	178595	4.5	4.5	11.5	0.035	4.17
Cell polarity protein	EgrG_001110700	149860	7	7	15.5	0.045	9.31
Chaperonin containing TCP1 subunit 2 beta	EgrG_000702700	58005.2	9	10.5	28.5	0.09	20
Chaperonin containing TCP1 subunit 5 epsilon (T-complex protein 1 subunit epsilon)	EgrG_000717700	59884.2	4	4	13.5	0.045	14.1
Chloride intracellular channel protein 5	EGR_04447	30428.4	5.5	7.5	21	0.065	29.2
Citrate synthase	EgrG_001028500	51379.1	14.5	15.5	55	0.17	43.35
Clathrin heavy chain	EgrG_000122200	190122	15	16	36	0.11	14.15
Coatomer subunit gamma	EgrG_000129600	103919	2	2	5	0.015	4.63
Cofilin/actin-depolymerizing factor	EGR_03925	19141	3	3	7.5	0.02	18.1
Cohesin subunit	EGR_01118	165882	2.5	2.5	4.5	0.015	2.4
Collagen alpha 1(IV) chain	EgrG_000144350	172459	6	6	18.5	0.06	24.1
Collagen alpha 1(XV) chain	EgrG_000729300	190894	1.5	1.5	3	0.01	1.09
Collagen alpha 1V chain	EgrG_000203400	171527	2	2	6	0.02	1.95
Collagen alpha 1V chain	EgrG_000144300	176068	4	4	17	0.055	13.9
Collagen alpha-1(IV) chain	EGR_08510	331429	27	29	79.5	0.24	14.15
Collagen alpha-1(IV) chain	EGR_08512	173855	9	9.5	26	0.08	8.88
Collagen alpha-1(XXIV) chain	EGR_03871	166273	1.5	1.5	2.5	0.01	1.77
Collagen alpha-1(XXVII) chain	EGR_03185	129760	5	5	12.5	0.04	8.08
Collagen alpha-2(I) chain	EGR_01301	126865	5	5	14	0.045	10.1
Collagen alpha-3(VI) chain (Kunitz protease inhibitor) (Kunitz protein 8)	EgrG_000534700	8407.7	1.5	2	5	0.015	19.3
Collagen type i ii iii v xi alpha	EgrG_001190600	123492	4	4.5	7.5	0.02	7.1
COP9 signalosome complex subunit 1	EgrG_000933300	54180.2	1	1	2.5	0.01	3.16
Coronin	EgrG_001056750	55968.3	2.5	2.5	5.5	0.02	10.4
Cullin 2	EgrG_000981400	83392.7	1.5	1.5	3.5	0.01	3.22
Cupin 2 barrel domain containing protein	EgrG_000984300	11724.5	2.5	4	9	0.025	23.8
Cystatin B Stefin B (Cystatin-A3)	EgrG_000159200	10897.8	3	3	8	0.025	36.75
Cysteine and glycine rich protein 1 (Cysteine and glycine-rich protein)	EgrG_000893500	19391.9	4	7	20.5	0.065	30.9
Cysteinyl-tRNA synthetase, cytoplasmic	EGR_00193	105604	2.5	2.5	5	0.015	4.87
Cysticercus cellulosae specific antigenic	EgrG_000342900	20298.3	2.5	4	14	0.045	14.3
Cytochrome b c1 complex subunit 2 (Putative mitochondrial-processing peptidase subunit alpha-1)	EgrG_000091700	52554.4	2	2	4	0.01	6
Cytoplasmic dynein 1 heavy chain	EGR_01376	519682	5.5	5.5	13.5	0.04	2.18
Dehydrogenase/reductase SDR family member	EGR_07430	38251.7	3.5	4	11	0.03	20.3
Diagnostic antigen gp50 (Fragment)	EgrG_000564000	22270.5	2	2	6	0.02	17.1
Dihydrolipoamide acetyltransferase component of pyruvate dehydrogenase complex (EC 2.3.1.-)	EgrG_000601400	49409.5	5.5	5.5	13.5	0.04	19.75
Dihydrolipoyl dehydrogenase (EC 1.8.1.4)	EGR_01706	55208.2	9	11.5	37	0.11	34.55
Dihydropyrimidinase	EgrG_000953400	65802.5	6.5	7	15	0.045	16.2
Dihydropyrimidinase 2	EgrG_000953200	64356.9	3.5	3.5	8	0.025	14.3
Dipeptidyl peptidase 3 (EC 3.4.14.4) (Dipeptidyl aminopeptidase III) (Dipeptidyl peptidase III)	EgrG_001028100	82558.5	6.5	6.5	18.5	0.055	14.7
DNA-binding protein HEXBP	EGR_00594	29735.1	3	4	10.5	0.03	22.2
DNA-binding protein HEXBP	EGR_00593	11172.7	2	3	9	0.03	29.5
DnaJ subfamily A	EgrG_000101800	44176.4	6.5	8	26.5	0.08	29.65
DnaJ subfamily B	EgrG_000614200	37775.4	4	4	7	0.02	18.15
Dynactin subunit	EgrG_000871600	42277.2	2	2	5.5	0.02	8.9
Dynein light chain	EgrG_000941000	22297.1	3	4	14	0.045	23.3
Dynein light chain	EgrG_000684700	21464.3	4	4	15	0.045	23.95
Dynein light chain (Dynein light chain 1, cytoplasmic)	EgrG_001060400	10212.8	2	2	6	0.02	37.1
Dynein light chain (Dynein light chain 2, cytoplasmic)	EgrG_000941100	10518.6	4	5	18	0.055	47.8
Dynein light chain 1, cytoplasmic	EGR_04637	11803.4	5	6	18.5	0.055	57.8
Dynein light chain 2, cytoplasmic	EGR_09469	10562.1	2	2	5.5	0.02	48.9
Dynein light chain type 1 2	EgrG_000967000	78773.1	4	5	13.5	0.04	10.75
Elongation factor 1 delta	EgrG_000517100	27972.1	2.5	3	7.5	0.02	12
Elongation factor 1-alpha	EgrG_000982200	48857.4	9	12.5	43.5	0.13	36.45
Elongation factor 1-beta	EgrG_000954000	24505.2	2	2	5.5	0.02	10.9
Elongation factor 1-gamma (Eukaryotic translation elongation factor 1)	EgrG_000113800	47734.3	11	12.5	50	0.15	40.75
Elongation factor 2	EgrG_000865300	94031.6	13	14	43	0.13	25.05
Elongation factor Tu	EGR_09971	55541.7	3	4	11	0.03	11.2
Endophilin B2	EgrG_000060900	30572.6	9.5	12	35	0.11	47.1
Endoplasmin	EgrG_001043900	85885.8	3.5	3.5	7.5	0.02	7.58
Enhancer of rudimentary homolog	EgrG_000890200	11827.6	3	3	7.5	0.02	58.8
Enolase	EGR_07685	115088	21	25	255	0.775	27.25
Epididymal secretory protein E1 (Niemann Pick C2 protein)	EgrG_000682900	20398.8	1.5	1.5	3.5	0.01	13.5
ES1 protein mitochondrial	EgrG_000999800	26123.1	4.5	5.5	14.5	0.045	43.9
Estradiol 17 beta-dehydrogenase	EGR_09847	37698.5	1.5	1.5	3.5	0.01	13.63
Estradiol 17 beta-dehydrogenase	EGR_09848	35902.3	9	12.5	33	0.1	52.1
Estradiol 17-beta-dehydrogenase	EGR_02767	44130	1.5	1.5	3	0.01	5.61
Eukaryotic initiation factor 4A	EGR_06994	59854.5	3.5	4.5	10.5	0.035	9.6
Eukaryotic translation initiation factor 3 subunit C (eIF3c) (Eukaryotic translation initiation factor 3 subunit 8)	EGR_04188	118150	6	7.5	34.5	0.105	4.26
Eukaryotic translation initiation factor 5A (eIF-5A)	EgrG_000749800	16988.6	5	6	16.5	0.05	37.3
Expressed conserved protein	EgrG_000523100	55093.3	1.5	1.5	2	0.005	3.5
Expressed conserved protein	EgrG_000097300	126169	2.5	2.5	7	0.025	4.2
Expressed conserved protein	EgrG_000124000	26256	1.5	1.5	3	0.01	9.8
Expressed conserved protein	EgrG_000470500	82389	3.5	3.5	11	0.035	10.43
Expressed conserved protein	EgrG_000154700	38044.5	3	3	6.5	0.02	10.9
Expressed conserved protein	EgrG_000087900	15065.9	1.5	1.5	4	0.01	15.25
Expressed conserved protein	EgrG_000359000	15574.1	1.5	2.5	6.5	0.02	18.75
Expressed conserved protein	EgrG_000484100	13842.5	1.5	1.5	4	0.015	21.6
Expressed conserved protein	EgrG_001051900	14220.7	4	5	10.5	0.035	28.45
Expressed conserved protein	EgrG_000224500	47302.4	7	7.5	22.5	0.07	29.7
Expressed conserved protein	EgrG_000412500	14057	6.5	8.5	31.5	0.1	60.9
Expressed protein	EgrG_000646900	22382.2	3	4.5	22.5	0.07	25.5
Expressed protein	EgrG_000305900	66848.2	2	2	7.5	0.025	7.91
Expressed protein	EgrG_001118300	105627	5.5	6.5	13.5	0.04	8.64
Extended synaptotagmin 2	EgrG_000810900	88941.3	1.5	1.5	2.5	0.01	3.9
F-actin-capping protein subunit alpha	EGR_02698	32863.5	2.5	2.5	6.5	0.02	16.15
Far upstream element-binding protein 2	EGR_02828	57583.8	2	2	6	0.02	5.2
Fascin-2	EGR_09978	70832.6	2	2	4.5	0.015	5.56
Fatty acid amide hydrolase 1	EgrG_000743700	66577.8	3	3	9	0.025	9.78
Fatty acid binding protein FABP2	EgrG_000549850	23916.8	5	6	20.5	0.065	23
FERM domain-containing protein 3	EGR_00596	98351.5	8.5	10	24	0.075	13.2
Filamin	EgrG_000716400	276790	17	19	48.5	0.15	11.3
Filamin	EgrG_000859700	249505	2	2	7.5	0.025	20.95
Filamin-A	EGR_01619	306030	33.5	34.5	81	0.25	19.3
Fimbrin	EgrG_000786800	68673.1	3.5	4	8	0.02	11.35
Four and a half LIM domains protein 2	EgrG_000146500	13549.5	4.5	5	13.5	0.045	22
Four and a half LIM domains protein 2 (Four and a half LIM domains-containing protein)	EgrG_000595200	62716	7	7	18	0.055	17.6
Four and a half LIM domains protein 3 (Four and a half LIM domains-containing protein)	EgrG_000198700	13548.1	1.5	1.5	3	0.01	21.65
Four and a half LIM domains-containing protein	EGR_04801	26402.2	1	1	3	0.01	5.51
Fragile X mental retardation syndrome-related protein	EGR_03880	79568	2	2	2.5	0.005	4.8
Fructose 16 bisphosphatase 1	EgrG_000261600	40440	5.5	5.5	12.5	0.04	25.9
Fructose-bisphosphate aldolase (EC 4.1.2.13)	EgrG_000905600	39666.5	18	24	122	0.37	71.75
Galectin carbohydrate recognition domain	EgrG_000226500	139145	3	3	6.5	0.02	3.2
GDP L fucose synthase	EgrG_000476900	46483.5	3.5	3.5	8.5	0.025	14.3
GDP-mannose 4,6 dehydratase	EGR_09929	40087.9	1	1	3	0.01	4.25
Gelsolin (Severin)	EgrG_000882300	42026.3	15	19	133.5	0.41	57.7
Glucose-6-phosphate isomerase (EC 5.3.1.9)	EgrG_000626300	61607.1	14.5	17	62.5	0.19	44.05
Glutamate dehydrogenase	EgrG_000589100	57721.5	11.5	13.5	41.5	0.125	36.05
Glutaminyl-tRNA synthetase	EGR_06669	65291	2.5	2.5	7	0.02	6.4
Glutamyl tRNA synthetase cytoplasmic	EgrG_000520000	148942	1.5	1.5	4.5	0.015	2.72
Glutaredoxin 3	EgrG_000195300	23601.2	1.5	1.5	3.5	0.01	8.6
Glutathione S transferase (Glutathione S-transferase class-mu isozyme)	EgrG_000685900	24143.2	4	4	9	0.025	18.5
Glutathione S-transferase (EC 2.5.1.18)	EGR_07276	25555.3	10.5	14.5	57	0.175	58.2
Glutathione S-transferase class-mu isozyme	EGR_04787	30387.6	5	6.5	49	0.15	30.6
Glyceraldehyde-3-phosphate dehydrogenase (EC 1.2.1.12)	EGR_05325	36128.1	14.5	22	303	0.92	63.4
Glycerol-3-phosphate dehydrogenase (EC 1.1.5.3)	EgrG_000964600	89067.9	1.5	1.5	2.5	0.005	3.84
Glycerol-3-phosphate dehydrogenase [NAD(+)] (EC 1.1.1.8)	EgrG_000686100	43402.8	2	2	4	0.01	12.4
Glycerol-3-phosphate dehydrogenase [NAD(+)] (EC 1.1.1.8)	EGR_09089	40248.8	1	1	1	0	6.58
Glycogen debranching enzyme	EgrG_000644500	176342	2	2	7	0.02	2.62
Glycogenin-1	EGR_04228	61176	3	3.5	7.5	0.025	8.9
GMP synthase [glutamine-hydrolyzing]	EGR_08435	80934.3	4	4	12.5	0.04	12.45
GTP-binding nuclear protein	EgrG_000127100	24412.2	2	2	4.5	0.015	11.6
GTP-binding protein SAR1B	EgrG_000100200	22213.3	1	1	2.5	0.01	6.53
Guanine nucleotide binding protein G protein	EgrG_001157600	40617	5	5	12	0.04	19.45
Guanine nucleotide-binding protein subunit beta	EGR_04008	40589.9	6.5	6.5	20	0.06	31.55
Guanine nucleotide-binding protein subunit beta-2-like protein	EGR_07740	36791.7	2.5	2.5	9	0.025	16.35
Gynecophoral canal protein	EgrG_000712600	96580.1	4.5	4.5	8	0.025	8.46
Gynecophoral canal protein (Transforming growth factor-beta-induced protein ig-h3)	EgrG_000824400	73487.9	5.5	5.5	16.5	0.05	13.35
Heat shock 10 kDa protein 1 (Heat shock protein)	EgrG_000320800	14081.9	4	4	12.5	0.035	38.1
Heat shock 70 kDa protein 4 (Heat shock cognate protein)	EgrG_001085400	71085	25	34.5	268	0.815	49.95
Heat shock protein	EGR_03136	64209.6	19.5	23	73.5	0.225	52
Heat shock protein 105 (Fragment)	EgrG_000917000	72782.6	5	5	13	0.04	10.04
Heat shock protein 71 kDa protein	EgrG_001085100	72572.7	1	1	2	0.005	30
Heat Shock protein family member hsp 3	EgrG_000249600	71844.6	10	10	26	0.08	27
Heat shock protein HSP 90-alpha	EGR_10560	84429.2	23	27.5	113	0.34	45.2
Hemicentin-1	EGR_02369	458297	7	7	16.5	0.05	3.08
Heterogeneous nuclear ribonucleoprotein K	EGR_07216	87958.9	2	2	4	0.01	4.11
Histone	EgrG_002016600	34302.2	2	3	23	0.07	13.3
Histone H1 delta	EgrG_000906000	19923.1	4	5.5	13.5	0.045	17.7
Histone H2A	EgrG_000472600	13772.5	2.5	3.5	65	0.195	27.75
Histone H2B	EgrG_000472800	13522.3	4	4	20	0.06	34.4
Hsc70-interacting protein	EGR_00627	40254.4	6.5	6.5	23	0.07	31.9
Hydatid disease diagnostic antigen P-29 (p29)	P29 EGR_04939	27097.4	11.5	17.5	349.5	1065	48.75
Immunogenic protein	EgrG_000480000	9447.2	2	2	6.5	0.02	16
Inorganic pyrophosphatase	EgrG_000487400	33675.6	3	3	8	0.025	13.94
Inosine-5'-monophosphate dehydrogenase (IMP dehydrogenase) (IMPD) (IMPDH) (EC 1.1.1.205)	EGR_04088	54681.6	3.5	3.5	8	0.025	10.24
Inositol-1-monophosphatase (EC 3.1.3.25)	EgrG_000451900	28930.1	2	2.5	8.5	0.025	16.7
Inositol-tetrakisphosphate 1-kinase	EGR_01752	147639	3	3	7	0.02	3.2
Integrin beta	EGR_03922	109620	1.5	1.5	5	0.015	3.17
Isoamyl acetate-hydrolyzing esterase	EGR_03640	26454.4	3	3	6	0.02	22.35
Isocitrate dehydrogenase [NAD] subunit, mitochondrial	EgrG_000344100	39641.5	2	2	6	0.02	8.54
Isocitrate dehydrogenase [NADP] (EC 1.1.1.42)	EgrG_001068500	48413.5	6	6.5	14.5	0.045	20.4
KH domain containing RNA binding signal	EgrG_000507000	42299.7	1.5	1.5	4.5	0.015	8.5
Lamin dm0	EgrG_000973500	69314.8	7	7	20.5	0.065	16.55
Lamin-B2	EGR_02565	71156.4	6	6.5	14	0.045	16.45
Lamino associated polypeptide 2 emerin	EgrG_000759500	34971.4	1.5	1.5	3.5	0.01	8.56
Large subunit ribosomal protein 23	EgrG_000954600	14930.5	1	1	3	0.01	9.09
Large subunit ribosomal protein 6	EgrG_000322250	210240	4	4	9	0.03	4.03
Large subunit ribosomal protein L27Ae	EgrG_001015500	16833.3	2	2	5	0.015	14.75
Leucyl aminopeptidase	EgrG_000855000	67849.1	3	3	6.5	0.02	9.9
Leucyl aminopeptidase (Putative aminopeptidase W07G4.4)	EgrG_001031700	55528.6	1	1	4	0.015	4.48
Leukotriene A 4 hydrolase	EgrG_000972400	70895.9	1.5	1.5	1.5	0.005	3
LIM zinc bindingdomain containing protein	EgrG_000539800	18455.7	2	2	6	0.02	14.6
Lipase maturation factor	EgrG_000995800	69927.9	2.5	2.5	6	0.015	6.36
L-lactate dehydrogenase (EC 1.1.1.27)	EGR_02865	38662.4	12	16	63.5	0.19	45.4
L-lactate dehydrogenase (EC 1.1.1.27)	EgrG_000660800	35331.8	2	2	4.5	0.015	7.93
Lon protease homolog, mitochondrial (EC 3.4.21.53)	EgrG_000324100	109677	3	3	8	0.025	6.83
Long chain fatty acid coenzyme A ligase 4	EgrG_000376500	95535.4	3	3	7	0.02	6.9
Lysosomal alpha-glucosidase	EgrG_000143500	101505	2.5	3	7	0.02	3.82
MACRO domain-containing protein 2	EGR_05938	30048.9	1.5	1.5	3	0.01	11.3
Major egg antigen	EGR_01882	54356.2	4	4	10	0.03	14.32
Major egg antigen p40 (Small heat shock protein p36)	EgrG_000212700	35847.7	13	18	164.5	0.5	54.8
Major vault protein	EgrG_000142500	97061.8	31.5	45.5	344.5	1.05	50.75
Malate dehydrogenase (EC 1.1.1.37)	EgrG_001185000	35541.7	14	17.5	128.5	0.395	66.9
Malate dehydrogenase (EC 1.1.1.37)	EgrG_000417100	36570.3	17.5	26.5	158	0.48	67.95
Malic enzyme	EgrG_000645800	65186.8	5	6.5	15	0.045	17.6
Malic enzyme	EgrG_001145700	70080.3	9.5	12	37	0.115	25.8
MICOS complex subunit MIC60 (Mitofilin)	EgrG_000851600	70056	2.5	2.5	5.5	0.015	8.08
Microtubule associated protein 1A	EgrG_000733000	93620.7	8	8	21	0.065	15.1
Microtubule associated protein 1S	EgrG_000346700	177251	10.5	13.5	38	0.12	13.9
Microtubule-associated protein RP/EB family member 3	EGR_01924	29949.6	2	2	4.5	0.015	12.8
Mitochondria fission 1 protein	EGR_01777	15983.3	1.5	1.5	3.5	0.01	19.45
Mitochondrial carrier protein	EGR_06574	32313	2.5	3.5	14.5	0.045	17.45
Mitochondrial dicarboxylate carrier (Mitochondrial substrate solute carrier)	EgrG_000595000	31575.8	5	5	15.5	0.05	21.65
Mitochondrial processing peptidase beta subunit (Mitochondrial-processing peptidase subunit beta)	EgrG_000113700	54546.4	2.5	3	6	0.02	6.685
Mitochondrial trans 2 enoyl coenzyme A reductase (Putative trans-2-enoyl-CoA reductase)	EgrG_000727100	40148.2	6	7.5	18	0.055	22.95
Moesin/ezrin/radixin	EGR_01163	68335.8	8.5	9	28.5	0.09	19.1
Myoferlin	EgrG_000825200	230466	30.5	34	96	0.295	24.05
Myosin essential light chain	EgrG_000835500	20229.9	6.5	8.5	33.5	0.1	32.9
Myosin heavy chain	EgrG_000920900	223553	86	107	471	1435	52.2
Myosin regulatory light chain	EgrG_000110000	21446.1	8.5	11	42	0.125	44.05
Myosin-11	EGR_01108	229297	10.5	10.5	22.5	0.065	7.9
NAD(P)H-hydrate epimerase (EC 5.1.99.6) (NAD(P)HX epimerase)	EgrG_000736050	41473.2	3.5	3.5	11.5	0.035	14.8
NADH cytochrome b5 reductase 3	EgrG_000865900	38818.9	5	5	13.5	0.04	31.8
NADH-ubiquinone oxidoreductase subunit	EGR_07880	354302	1.5	1.5	2	0.01	0.815
NADP binding domain	EgrG_000511900	44386.2	6	7	18.5	0.055	23.35
Nadp transhydrogenase	EgrG_000591000	112554	2.5	3.5	9.5	0.03	5.5
NADP-dependent malic enzyme	EGR_08476	72958.1	4	4.5	12	0.035	11.5
Nardilysin	EGR_03294	49551.5	1.5	1.5	4	0.015	10.1
Nardilysin (Fragment)	EgrG_000921800	53748.7	1.5	1.5	3	0.01	5.9
Nardilysin (Fragment)	EgrG_000935700	70141	3.5	4	7.5	0.02	11.85
Ndr	EgrG_001065500	40453.2	8	9	32.5	0.1	37.1
Ng dimethylarginine dimethylaminohydrolase	EgrG_000423300	29704.3	2	2	8	0.025	10.1
Non lysosomal glucosylceramidase	EgrG_000876700	110309	2	2.5	6	0.02	4.88
Nuclear migration protein nudc	EgrG_000463400	60067.8	2	2	3.5	0.015	8.1
Nuclear transport factor 2	EgrG_000601000	14438.5	2	2	4	0.01	21.4
Nuclease-sensitive element-binding protein	EGR_01213	35686.8	1.5	2.5	6.5	0.02	7.88
Nucleoside diphosphate kinase (EC 2.7.4.6)	EGR_05582	26899.2	5.5	7.5	19	0.06	28.5
Oncosphere protein Tso22e	EgrG_000962000	42182	6.5	8.5	21.5	0.065	18.8
Paramyosin	EgrG_000763300	98945.3	41	52.5	221	0.67	55
PDZ and LIM domain protein	EGR_05923	20948.5	4.5	4.5	10	0.03	34.5
Peptidyl-prolyl cis-trans isomerase (PPIase) (EC 5.2.1.8)	EGR_00765	25594.8	2.5	2.5	4.5	0.01	15
Peptidyl-prolyl cis-trans isomerase (PPIase) (EC 5.2.1.8)	EgrG_000920600	17354.7	8	10	62	0.185	65.4
Peptidylprolyl isomerase (EC 5.2.1.8)	EGR_05248	11620.2	3	3	8.5	0.025	44.4
Phosphate carrier protein	EGR_07404	34703.7	3	3	7	0.02	11.8
Phosphoenolpyruvate carboxykinase [GTP]	EGR_07484	70476.6	40.5	62	344.5	1.05	75.8
Phosphoglucomutase	EgrG_000943900	63321.7	11.5	16	46	0.14	33.35
Phosphoglycerate kinase (EC 2.7.2.3)	EGR_05752	44228.1	19	27.5	96	0.29	60
Phospholipid hydroperoxide glutathione	EgrG_000374800	27784.8	1	1	3.5	0.01	7.02
Platelet-activating factor acetylhydrolase IB subunit gamma	EGR_04096	37936.6	2	3	9.5	0.03	11.5
Profilin	EgrG_000122100	13361.5	4	5	16	0.05	65.9
Programmed cell death 6 interacting protein	EgrG_000997550	89828.6	4.5	4.5	11.5	0.035	10.3
Programmed cell death protein	EgrG_000925800	19794.5	1	2	6	0.02	15.2
Prohibitin (Prohibitin-2)	EgrG_000435200	32086.1	5	5	12.5	0.04	29.1
Prohibitin protein WPH	EgrG_000738700	30479.7	1.5	1.5	4	0.015	11.38
Proliferation associated protein 2G4	EgrG_000781200	43305.3	1	1	2.5	0.005	9.54
Prominin-1	EGR_08600	97656.1	4	4	10.5	0.03	10.78
Prosaposin a preproprotein	EgrG_000733100	114190	4.5	5	10.5	0.03	4.4
Proteasome endopeptidase complex (EC 3.4.25.1)	EGR_03819	61798.4	1.5	1.5	1.5	0.005	2.95
Proteasome prosome macropain subunit beta	EgrG_000252500	23753.8	1.5	1.5	4	0.01	10.2
Proteasome subunit alpha type (EC 3.4.25.1)	EgrG_000864950	29334.4	1	1.5	2.5	0.01	8.1
Proteasome subunit alpha type (EC 3.4.25.1)	EgrG_001120300	26006.1	2	2	4	0.015	12.55
Proteasome subunit alpha type (EC 3.4.25.1)	EgrG_000682700	29938	2.5	2.5	6.5	0.02	15.75
Proteasome subunit alpha type (EC 3.4.25.1)	EgrG_001182700	26566.6	4	4	10	0.03	26.2
Proteasome subunit beta (EC 3.4.25.1)	EgrG_001150600	26591.5	1.5	1.5	4	0.015	12.1
Proteasome subunit beta type (EC 3.4.25.1)	EgrG_000481200	22124.6	1.5	1.5	2.5	0.005	12.32
Protein AHNAK2	EgrG_000760400	173154	3.5	4	10.5	0.035	3.6
Protein disulfide-isomerase (EC 5.3.4.1)	EgrG_001022300	81467	8.5	9	35	0.105	17.25
Protein disulfide-isomerase (EC 5.3.4.1)	EGR_08944	55168.2	7	7	16	0.045	18.85
Protein DJ-1	EgrG_000135900	19317.3	4	4	21	0.065	29.6
Protein fam79a	EgrG_000499000	46268.4	4	4	11	0.035	17.9
Protein phosphatase 1 regulatory subunit	EGR_02312	39900	1.5	1.5	3	0.01	8.54
Protein transport protein Sec23A	EgrG_000529300	85706.7	1.5	1.5	3	0.01	3.76
Protein transport protein Sec61 subunit alpha-like protein	EGR_00201	111326	2.5	2.5	5.5	0.02	4.6
Purine nucleoside phosphorylase (EC 2.4.2.1) (Inosine-guanosine phosphorylase)	EGR_01914	30220.8	2.5	2.5	7	0.02	14.5
Purine nucleoside phosphorylase (PNP) (EC 2.4.2.1)	EgrG_000622900	32345	7.5	8.5	30	0.095	48.8
Putative deoxyribose-phosphate aldolase	EGR_05713	39210.6	2	2	5	0.015	10
Putative mannose-6-phosphate isomerase	EGR_07289	47933.8	3	3.5	7.5	0.025	12.6
Putative phosphoglycerate mutase	EGR_00140	28444	12.5	17	132	0.405	63.95
Putative small nuclear ribonucleoprotein Sm D2 (Small nuclear ribonucleoprotein Sm)	EgrG_000458700	13793.6	2.5	2.5	8.5	0.025	32
Pyrroline 5 carboxylate reductase	EgrG_000233100	30584.8	1.5	1.5	3	0.01	9.6
Pyruvate dehydrogenase (Pyruvate dehydrogenase E1 component subunit beta)	EgrG_000956200	39055.8	5	5.5	15	0.045	21.6
Pyruvate dehydrogenase E1 component subunit alpha (EC 1.2.4.1)	EgrG_000590700	42362.7	5	5	16	0.05	20.3
Pyruvate kinase (EC 2.7.1.40)	EgrG_001078100	62056.6	3	4.5	12.5	0.04	9.77
Rab GDP dissociation inhibitor	EgrG_000767200	50211.6	7	8	22.5	0.065	25.6
Rab3 (Ras-related protein Rab-3)	EgrG_000937500	23654.1	3	3	9	0.03	21.5
Ras C3 botulinum toxin substrate 2 (Ras-related C3 botulinum toxin substrate 2)	EgrG_000261400	21219	3	3	8	0.02	21.75
Ras protein m ras	EgrG_000952100	25958.1	1.5	2	4	0.015	13.55
Ras protein rab (Ras-related protein Rab-5B)	EgrG_000990600	22096.2	2	2	4	0.01	12.9
Ras protein Rab 2A (Ras-related protein Rab-2A)	EgrG_000430800	23436.7	2	2.5	6	0.02	13.9
Ras protein Rap 1b	EgrG_000859400	25437.1	1.5	1.5	4	0.015	10.68
Ras-related protein Rab-27A	EGR_06615	36890.8	2	2	5	0.02	8.79
Ras-related protein RABD2A (Small GTP binding protein)	EgrG_000255300	21901	1	1	2	0.005	6.8
Receptor expression-enhancing protein	EgrG_001073400	29698.6	1	1	3	0.01	5.18
Reticulon-like protein	EGR_04657	25114.2	3	3	6.5	0.02	17.6
Rho gdp dissociation inhibitor	EgrG_001152900	21670.9	3.5	3.5	10	0.03	24.65
Ribonucleoside diphosphate reductase subunit (Ribonucleoside-diphosphate reductase small chain)	EgrG_000437000	38581	1.5	1.5	2.5	0.005	6.7
Ribose-5-phosphate isomerase	EGR_07012	29234.4	3.5	4.5	13	0.04	19.2
Ribosomal protein L15	EgrG_000252800	23944.1	1	1	3	0.01	7.84
Ribosomal protein L19	EgrG_000771900	41980.3	1.5	1.5	3.5	0.01	6.77
Ribosomal protein l4	EgrG_000860300	39727.4	2.5	2.5	5	0.015	5
Ribosomal protein l5	EgrG_000217700	33293.3	4	4	8	0.025	19.4
Ribosomal protein l7a	EgrG_000887400	42939.1	2.5	2.5	6	0.02	10.12
Ribosomal protein S3	EgrG_001167300	25617.4	4	4	11.5	0.035	19.55
Sarcoplasmic calcium-binding protein	EgrG_000184100	45216.4	6.5	9.5	53	0.165	25.9
Septin-10	EGR_04507	273247	2	2	4.5	0.015	2.2
Serine protease HTRA2	EGR_02598	51265.7	1.5	1.5	4	0.015	7.49
Serine protease inhibitor	EgrG_001193100	40023.2	7	8	23	0.07	25.75
Serine/threonine-protein phosphatase (EC 3.1.3.16)	EgrG_001106500	34738.2	2	3	7	0.02	12.25
Serine/threonine-protein phosphatase (EC 3.1.3.16)	EGR_09295	48349.1	3	3.5	9.5	0.03	14.5
Serine/threonine-protein phosphatase 2A regulatory subunit A alpha isoform	EGR_09663	90191.4	2	2	6	0.02	4.2
Serine/threonine-protein phosphatase 2A regulatory subunit A alpha isoform	EGR_06234	66939.3	1.5	1.5	3.5	0.01	4.4
Serine:threonine protein kinase KDX1	EgrG_000597600	13912.2	3	3	43	0.13	45.6
Seryl tRNA Synthetase (Seryl-tRNA synthetase, cytoplasmic)	EgrG_001197300	63407.2	9	10	28.5	0.09	23.4
Sh3 domain binding glutamic acid rich	EgrG_000318500	10745.4	2.5	2.5	4.5	0.015	39.45
Sj ts4 protein	EgrG_000393000	38323.2	11	16.5	47.5	0.145	49
Small nuclear ribonucleoprotein D1 polypeptide	EgrG_000582900	16403.9	2.5	3	9	0.025	27.4
Small nuclear ribonucleoprotein G	EgrG_000866000	8670.9	1.5	1.5	2.5	0.005	25.65
Small subunit ribosomal protein s20e	EgrG_001166500	14620.2	1	1	3	0.01	11.1
Sodium/potassium-transporting ATPase subunit alpha (EC 3.6.3.-)	EgrG_000342600	113319	20.5	22	62.5	0.19	30.2
Sodium/potassium-transporting ATPase subunit beta-1	EGR_05231	31438.9	2	2.5	11.5	0.035	12.9
Spectrin alpha actinin	EgrG_000151600	281931	46	53	137.5	0.42	27.8
Spectrin beta chain	EgrG_000849000	268199	48.5	56	150.5	0.455	30.8
Spliceosome rna helicase bat1	EgrG_000546900	52142.4	4.5	4.5	9.5	0.03	20.75
Splicing factor U2AF subunit (U2 small nuclear RNA auxiliary factor 2)	EgrG_000625400	56379.9	1	1	2	0.01	5.94
SPRY domain containing protein	EgrG_000446700	136955	2.5	3	9.5	0.025	4
Stress induced phosphoprotein 1	EgrG_000264900	68047	9.5	10	30.5	0.095	22.65
Stress-70 protein	EGR_05042	78086.3	6	7	18.5	0.055	12.15
Structural maintenance of chromosomes protein	EgrG_000602100	149090	5	5.5	20	0.065	4.45
Succinate dehydrogenase [ubiquinone] flavoprotein subunit, mitochondrial (EC 1.3.5.1)	EgrG_000422600	70971.7	11	12	33	0.1	23.3
Succinate dehydrogenase [ubiquinone] iron-sulfur subunit, mitochondrial (EC 1.3.5.1)	EgrG_000416100	32754	2.5	2.5	5.5	0.015	9.95
Succinate--CoA ligase [ADP/GDP-forming] subunit alpha, mitochondrial (EC 6.2.1.4) (EC 6.2.1.5) (Succinyl-CoA synthetase subunit alpha) (SCS-alpha)	EGR_08424	35054.8	2.5	3	5.5	0.02	12.44
Succinate--CoA ligase [ADP-forming] subunit beta, mitochondrial (EC 6.2.1.5) (ATP-specific succinyl-CoA synthetase subunit beta) (A-SCS) (Succinyl-CoA synthetase beta-A chain) (SCS-betaA)	EgrG_000519200	47216.8	3.5	3.5	9.5	0.03	16.2
Superoxide dismutase [Cu-Zn] (EC 1.15.1.1)	EgrG_000638300	18526.1	5.5	7	18	0.055	54.95
Synapsin	EgrG_001177700	91498	1.5	1.5	4.5	0.015	3.43
Synaptic vesicle membrane protein VAT 1	EgrG_000935200	46991.3	13	16.5	102.5	0.315	44.7
Syntaxin-binding protein	EGR_06796	75079.4	1.5	1.5	4	0.015	4.27
Talin	EgrG_000736000	315583	4.5	4.5	10.5	0.035	3
T-complex protein 1 subunit alpha	EgrG_000826700	59552.6	6.5	7.5	19.5	0.055	15.55
T-complex protein 1 subunit delta	EGR_00428	105763	7	7.5	17	0.05	11.97
T-complex protein 1 subunit eta	EGR_05007	154181	7.5	8.5	27	0.085	9
T-complex protein 1 subunit gamma	EgrG_000872100	58896.6	11	11	32.5	0.1	29.4
T-complex protein 1 subunit theta	EgrG_000683800	59399.9	9	9.5	25.5	0.075	21.95
T-complex protein 1 subunit zeta	EgrG_000143600	60008.4	6.5	8.5	25.5	0.08	19.3
Tegument antigen (Tegumental antigen)	EgrG_001193900	20953	2	2	5	0.02	14.1
Tegumental protein	EgrG_000059800	20876.1	3.5	3.5	9	0.025	28.05
Tegumental protein	EGR_08521	11563.3	4	5	32	0.1	41.4
Tegumental protein	EGR_08411	48413.5	2.5	4	16.5	0.05	8.64
Telomerase protein component 1	EgrG_001036600	306400	22.5	23	65.5	0.2	13.2
Tetraspanin	EgrG_001077100	23679.5	2	2	7.5	0.025	10.2
Tetraspanin	EgrG_000834300	23751	2	3	7.5	0.02	15.5
Tetraspanin	EgrG_001021300	24267.6	1.5	1.5	4.5	0.015	18.8
Thioredoxin	EgrG_000360300	25953.8	1	1	4.5	0.015	10
Thioredoxin dependent peroxide reductase	EgrG_000913300	30663	5	6.5	18.5	0.055	34.45
Thioredoxin domain-containing protein	EGR_02983	14602.2	2.5	3.5	11	0.03	35
Thioredoxin peroxidase	EgrG_000791700	21406.1	8	9.5	171	0.525	50.8
Threonyl tRNA synthetase C (Threonyl-tRNA synthetase, cytoplasmic)	EgrG_000375800	82844.7	2.5	3	6	0.02	5
Thymosin beta 4	EgrG_000246200	9260.2	1.5	2	6	0.02	22.8
Thyroid hormone receptor interactor 10	EgrG_000125900	63097.6	1.5	1.5	4	0.015	3.67
Titin	EgrG_000610500	1.22409e+06	10	10.5	20	0.06	1.595
Titin	EgrG_000597700	116043	9	11.5	31	0.095	13.95
Titin	EgrG_000952600	702752	48	50	118	0.36	14.5
Titin	EGR_01780	86495.6	10	10.5	27	0.08	20.75
TonB box domain containing protein	EgrG_001158400	26154.3	1.5	1.5	1.5	0.01	8.33
Transaldolase (EC 2.2.1.2)	EGR_10111	36406.7	8	8	25.5	0.075	32.95
Transforming protein RhoA	EgrG_000246600	21949.5	4	4	10.5	0.035	30.2
Transgelin	EGR_08102	89828.7	8	11	50	0.155	11.33
Transgelin	EGR_00866	52551	5	5	16	0.05	16.49
Transgelin	EgrG_000305400	39514.2	10.5	12	34.5	0.1	43.95
Transitional endoplasmic reticulum atpase	EgrG_000471600	88048.8	15	16.5	44	0.135	31.4
Transketolase	EgrG_000103100	67760.2	15.5	23	79.5	0.245	43.85
Translationally controlled tumor protein	EgrG_000058000	23384.9	4	4	8.5	0.025	26.13
Triosephosphate isomerase (EC 5.3.1.1)	EgrG_000416400	27122.9	10.5	12.5	50.5	0.155	64
Tropomodulin	EGR_03274	40085.9	4	5	9	0.025	19.7
Tropomyosin	EgrG_000787700	33927.6	1.5	1.5	2.5	0.005	10.2
Tropomyosin	EgrG_000958100	30948.1	11	13	55.5	0.17	44.95
Tropomyosin (Tropomyosin-2)	EgrG_000943600	27417.1	1.5	1.5	4.5	0.015	9.3
Tropomyosin-2	EGR_08179	75888.9	13	16	56	0.17	15.3
Troponin I 4	EGR_06361	30800.7	6	8.5	26	0.08	26.9
Tryptophanyl tRNA synthetase	EgrG_000394100	67472.9	1.5	1.5	2.5	0.005	7.4
Tubulin alpha chain	EgrG_000886400	56265.5	6.5	6.5	43	0.13	34.9
Tubulin alpha-1C chain	EGR_08757	161907	11.5	14.5	52.5	0.16	11.39
Tubulin beta chain	EgrG_000202600	50825.8	2.5	2.5	9	0.025	25.05
Tubulin beta chain	EgrG_000569000	49615.3	3	3	6.5	0.02	44.1
Tubulin beta chain	EgrG_000672200	73706.7	15.5	20	79.5	0.245	56.85
Tubulin beta-3 chain	EGR_03991	120669	4.5	4.5	16	0.05	8.37
Tubulin polymerization promoting protein family (Tubulin polymerization-promoting protein)	EgrG_000096900	18231.5	5	5	13	0.04	34.4
Tumor protein d52	EgrG_000949820	19346.2	1.5	1.5	4	0.015	11
Type II collagen B	EgrG_001060600	153779	2	2	5.5	0.015	1.8
Ubiquitin	EGR_00625	42904.2	3	4	17.5	0.055	9.9
Ubiquitin conjugating enzyme (Ubiquitin-conjugating enzyme E2 variant 2)	EgrG_000616800	15687.3	1.5	1.5	3.5	0.01	21.45
Ubiquitin protein ligase BRE1	EgrG_000836300	94753.8	4.5	4.5	10.5	0.03	10.26
Ubiquitin-conjugating enzyme E2 L3	EgrG_001000100	17541.2	2	4.5	18.5	0.055	21.2
Ubiquitin-conjugating enzyme E2 N	EgrG_000334400	18298.2	1.5	1.5	4.5	0.015	12.71
Ubiquitin-like modifier-activating enzyme	EGR_05361	120471	4	4	14	0.04	8.1
UDP glucose 4 epimerase	EgrG_000984800	38707.3	11	12	47	0.14	43.05
Uncharacterized protein	EgrG_000127000	16858.3	1.875	1.875	3.875	0.01	23.6625
Uncharacterized protein	EGR_01663	21723.2	1.5	1.5	4	0.015	10.1
Uncharacterized protein	EGR_00888	49976.6	3	3	7.5	0.02	12.4
Uncharacterized protein	EGR_01944	12844.5	2	3	7.5	0.02	13.4
Uncharacterized protein	EgrG_000340400	45460.5	3	3.25	6.5	0.0225	13.9
Uncharacterized protein	EGR_08750	24580.4	3	3	11	0.035	15.3
Uncharacterized protein	EGR_06046	81671.9	7	8.5	19.5	0.06	17.15
Uncharacterized protein	EGR_03199	20402.7	3	3	6.5	0.02	20.2
Uncharacterized protein	EGR_09039	12742	1.5	1.5	4	0.015	20.35
Uncharacterized protein	EGR_08712	17061	2	2	5	0.015	21.3
Uncharacterized protein	EGR_05903	27020.7	4.5	5	15	0.045	22.85
Uncharacterized protein	EgrG_000658900	117866	15.5	19	52	0.155	25.85
Uncharacterized protein	EGR_04729	30334.3	5	6	22	0.065	28.95
Uncharacterized protein	EGR_08115	28190.5	4.5	5	11.5	0.035	29.6
Uncharacterized protein	EGR_07135	163898	2	2	6	0.02	3.1
Uncharacterized protein	EGR_09161	279882	6	6	14	0.04	3.97
Uncharacterized protein	EgrG_000838600	9882.2	1.5	2	6.5	0.02	31.85
Uncharacterized protein	EGR_01065	8874.5	1.5	2.5	6.5	0.02	34.7
Uncharacterized protein	EgrG_000990300	183666	4	5	14	0.045	4.22
Uncharacterized protein	EGR_07069	101662	2.5	2.5	6.5	0.02	4.53
Uncharacterized protein	EGR_11068	224688	6	6.5	18	0.055	6.07
Uncharacterized protein	EGR_02580	29808	1	1	2.5	0.01	6.32
Uncharacterized protein	EGR_03547	52132.7	3	3	8	0.025	8.84
Uncharacterized protein	EGR_04753	97543	4	5	15.5	0.05	9.28
Uncharacterized protein (Fragment)	EgrG_002052200	58130.5	9.5	12	36.5	0.11	30.65
UTP glucose 1 phosphate uridylyltransferase	EgrG_000843500	59931.7	10	13	50	0.155	28.6
UV excision repair protein RAD23 B	EgrG_000444000	37586.5	2	2	7.5	0.02	12.6
Vesicle associated membrane protein vamp	EgrG_001122200	47905.4	2.5	2.5	8	0.025	12.89
Vesicle-fusing ATPase	EGR_06622	231906	2.5	2.5	5.5	0.02	2.92
Vesicle-trafficking protein SEC22b	EGR_05336	36152.4	2	2	4	0.01	10.2
Vesicular amine transporter	EgrG_000317300	49069.1	3.5	3.5	8	0.025	15
V-type proton ATPase catalytic subunit A isoform 2 (Vacuolar H ATPase v1 sector subunit A)	EgrG_000183100	68966.1	2	3.5	9	0.025	12.65
WAP, kazal, immunoglobulin, kunitz and NTR domain-containing protein 2	EGR_07244	11884	2	2	6	0.02	17.9
Zinc finger MYM-type protein	EGR_10163	88506.9	1.5	1.5	4	0.01	3.43
Zinc phosphodiesterase elac protein 1	EgrG_000149350	40410.4	1	1	2.5	0.01	4.16
(1) Protein accession codes were retrieved from E. granulosus genome annotation available on WormBase ParaSite (http://www.parasite.wormbase.org/).
