# Supplementary material for: Unraveling oxidative stress response in the cestode parasite Echinococcus granulosus
Source: Sci Rep. 2019 Nov 4;9:15876. doi: 10.1038/s41598-019-52456-3 (PMC6828748; doi:10.1038/s41598-019-52456-3)
Supplement: Supplementary file 3 — Table S2 [file 41598_2019_52456_MOESM3_ESM.xlsx]

## Sheet: Plan1
Table S2: Proteins detected by LC-MS/MS in H-PSCs samples.
Protein name	Protein accession codes(1)	Protein molecular weight (Da)	Exclusive unique peptide count	Exclusive unique spectrum count	Exclusive spectrum count	Percentage of total spectra (%)	Percentage sequence coverage (%)
1,5-anhydro-D-fructose reductase	EGR_08377	39029.3	7	10	35	0.11	28.85
14-3-3 protein (14-3-3 protein zeta) (Putative 14-3-3 protein)	EgrG_001192500	27946.7	11	16.5	64	0.19	44.75
14-3-3 protein beta:alpha	EgrG_000364000	27778.7	8.5	11.5	50.5	0.15	49.6
14-3-3 protein epsilon (14-3-3 protein zeta)	EgrG_000231300	29219.2	9	15	49.5	0.16	46.25
14-3-3 protein zeta (14-3-3 protein zeta:delta)	EgrG_001060100	29412.9	4.5	6.5	23	0.07	26.55
2 amino 3 ketobutyrate coenzyme A ligase	EgrG_000107200	49595.7	6.5	7	14.5	0.05	27.2
26S proteasome non-ATPase regulatory subunit	EgrG_000736900	47139.6	2	2.5	6	0.02	10.1
26S proteasome non-ATPase regulatory subunit 7	EgrG_000687300	37343.2	2	2	3	0.01	12.3
26s proteasome regulatory particle subunit	EgrG_000223600	109386	2	2	6.5	0.02	4.76
3-hydroxy-3-methylglutaryl coenzyme A synthase (HMG-CoA synthase) (EC 2.3.3.10)	EgrG_000283100	53839.4	2	2	4	0.02	7.8
40S ribosomal protein S10	EgrG_000782400	17222	1.5	2.5	6	0.02	21.45
40S ribosomal protein S11	EgrG_000861700	17004.7	1	1	3	0.01	12.3
40S ribosomal protein S13	EgrG_000856900	17282.1	2	3	8.5	0.025	19.9
40s ribosomal protein s15	EgrG_000876600	21323.1	1	2	6.5	0.02	15.2
40S ribosomal protein S2	EGR_08694	28385.8	3.5	3.5	7.5	0.02	18.25
40S ribosomal protein S3a	EGR_00804	29045.1	3	3.5	6.5	0.02	23.95
40S ribosomal protein S4	EgrG_000644800	30339.2	2.5	2.5	6	0.02	8.9
40S ribosomal protein S5 (Ribosomal protein)	EgrG_000228600	21891.9	2	3	6	0.02	14.4
40S ribosomal protein S7	EgrG_000844100	21828.6	2	2	6	0.015	21.4
40S ribosomal protein S8	EGR_05228	25255.3	1.5	1.5	4	0.015	10.3
40S ribosomal protein SA	EgrG_000720100	29741.7	2.5	2.5	6	0.015	15.35
6 phosphogluconolactonase	EgrG_000445200	26811	1.5	2.5	7	0.02	11.06
60S acidic ribosomal protein P0	EgrG_000622800	35813.9	5	5	11	0.035	25.1
60S ribosomal protein L10	EGR_08946	28298.5	1.5	1.5	3	0.005	14.05
60S ribosomal protein L14	EgrG_000921300	17419.3	2	2	4.5	0.01	18.4
60S ribosomal protein L30 (Ribosomal protein L30)	EgrG_000590000	13808.7	1	1	3.5	0.01	12.5
60S ribosomal protein L7	EGR_05184	40668.9	2.5	3.5	11	0.035	12.04
60S ribosomal protein L8	EgrG_000078000	28444.7	1	2.5	7.5	0.025	6.56
6-phosphogluconate dehydrogenase, decarboxylating (EC 1.1.1.44)	EgrG_000846400	54952	4.5	4.5	14.5	0.04	14.1
Acetyl coenzyme A hydrolase transferase	EgrG_001088400	55861.8	3.5	4	11.5	0.035	12.85
Acetyltransferase component of pyruvate dehydrogenase complex (EC 2.3.1.12)	EgrG_000321550	53314.7	2.5	3	19.5	0.06	9.83
Acidic leucine rich nuclear phosphoprotein	EgrG_001104800	31519.5	2.5	2.5	5.5	0.02	9.79
Actin	EGR_05821	43523.7	17.5	32	597	1.81	59.8
Actin cytoplasmic A3 (Actin-1)	EgrG_000406900	41816.9	3.5	5.5	48.5	0.145	33.05
Actin cytoplasmic type 5	EgrG_000190400	41861.7	5.5	9	36	0.11	61.4
Actin interacting protein 1	EgrG_000994400	68294.4	1.5	1.5	2	0.005	3.44
Actin modulator protein	EgrG_000882500	46086.1	8.5	10.5	38.5	0.12	27.55
Actin protein 3B	EgrG_000292600	50896.4	3	4	8	0.02	10.5
Actin-depolymerizing factor 2	EGR_03926	189437	2.5	4.5	14	0.04	1.95
Adenosylhomocysteinase (EC 3.3.1.1)	EGR_05478	143565	7.5	8.5	24	0.075	7.8
Adenylate cyclase 9	EgrG_001004700	163296	1.5	1.5	3.5	0.01	1.11
Adenylate kinase	EgrG_000114000	20704.6	3	3	7	0.02	17.3
Adenylosuccinate synthetase (AMPSase) (AdSS) (EC 6.3.4.4) (IMP--aspartate ligase)	EgrG_001056900	46848.1	2.5	2.5	8.5	0.025	10.6
Adhesion regulating molecule 1	EgrG_000592000	44089.8	1	1	1.5	0.005	5.34
ADP ribosylation factor protein 8B	EgrG_000569800	21443.9	1.5	1.5	4	0.01	13.58
ADP-ribosylation factor	EGR_05324	20738.7	3	3	4.5	0.015	26.4
ADP-ribosylation factor 4	EgrG_001177600	20386.9	1	1	1.5	0.005	10.85
Alcohol dehydrogenase [NADP+] B	EGR_03866	36158.6	2	2	6.5	0.02	7.43
Aldehyde dehydrogenase family 1 member A3 (Aldehyde dehydrogenase mitochondrial)	EgrG_000389100	52238.6	1.5	1.5	3	0.01	6.98
Aldo keto reductase family 1 member B4	EgrG_000156300	38688.7	1.5	1.5	2.5	0.01	13.655
Aldo-keto reductase family 1 member C1	EGR_05002	35096.5	2	2	4	0.015	11
Alpha glucosidase	EgrG_000494800	67677.2	1.5	2.5	8	0.025	5.3
Alpha tocopherol transfer protein (Alpha-tocopherol transfer protein-like protein)	EgrG_000758000	36604	2	2	6.5	0.02	11.2
Alpha-1,4 glucan phosphorylase (EC 2.4.1.1)	EgrG_000501500	97700.9	7	7	15	0.045	21.45
Alpha-1,4 glucan phosphorylase (EC 2.4.1.1)	EgrG_000501600	98339.5	27	33	93	0.28	46.25
Alpha-actinin, sarcomeric	EGR_01584	103865	7	7.5	18.5	0.055	12.2
Alpha-adducin	EGR_08562	138403	3.5	5	11	0.035	5.6
Alpha-adducin	EGR_01364	97586.2	6	7	21	0.065	13.13
Alpha-N-acetylgalactosaminidase	EGR_08025	50804.4	3	3.5	8	0.025	15.25
Aminoacyl tRNA synthase complex interacting	EgrG_001100200	31241.6	2	2	4.5	0.015	10.3
Aminopeptidase (EC 3.4.11.-)	EgrG_000350600	107519	3	3	5	0.015	4.7
Aminopeptidase (EC 3.4.11.-)	EgrG_001063900	114678	2.5	2.5	4	0.015	5.95
Aminopeptidase (EC 3.4.11.-)	EgrG_001105200	103527	2.5	2.5	6	0.02	4.1
Aminotransferase class III (Ornithine aminotransferase)	EgrG_001032200	45752.9	5	6	15.5	0.05	18.45
Ankyrin repeat domain containing protein	EgrG_000151300	75590.3	1.5	1.5	3	0.01	3.17
Ankyrin-2	EGR_01934	273989	14	15	32	0.095	10.05
Ankyrin-3	EGR_09648	218122	5	5.5	9.5	0.03	5.89
Annexin	EgrG_000041200	46496.3	8.5	9	30.5	0.095	31.75
Annexin	EgrG_000041300	37305.7	6.5	10	29	0.085	28.55
Annexin	EgrG_000925300	39811.7	2.5	3.5	11	0.03	11.31
Annexin	EGR_04230	87684.4	9.5	14	72.5	0.22	19.55
Anoctamin	EgrG_000175600	117012	2	3	6.5	0.02	3.44
AP 2 complex subunit alpha 2	EgrG_001050200	107854	2	2	3	0.01	4.25
AP complex subunit beta	EgrG_000240100	111200	4	4	7	0.02	7.6
Arginyl tRNA synthetase cytoplasmic (Arginyl-tRNA synthetase, cytoplasmic)	EgrG_000348100	73074.6	4	4.5	8.5	0.025	8.3
Asparaginyl tRNA synthetase cytoplasmic	EgrG_000348600	61500.1	7	8	21	0.065	23.3
Aspartate aminotransferase	EGR_07719	48771.9	6.5	6.5	17	0.05	28.75
Aspartyl tRNA synthetase cytoplasmic (Aspartyl-tRNA synthetase, cytoplasmic)	EgrG_000777100	58426	3.5	4	11	0.035	12.56
ATP synthase gamma subunit	EgrG_000115600	32751.2	2.5	2.5	6	0.02	21.85
ATP synthase subunit alpha	EgrG_000720500	59588.6	7.5	7.5	24	0.075	20.3
ATP synthase subunit beta (EC 3.6.3.14)	EgrG_000752000	55921.2	13.5	16.5	51	0.15	41.65
ATP synthase subunit delta	EGR_07651	18575.4	2	2	6	0.02	27.5
Atp:adp antiporter	EgrG_000610400	37741	3	3	7.5	0.025	10.3
ATP-dependent (S)-NAD(P)H-hydrate dehydratase (EC 4.2.1.93) (ATP-dependent NAD(P)HX dehydratase)	EGR_02260	31000.9	1.5	1.5	8	0.02	14.45
ATP-dependent 6-phosphofructokinase (ATP-PFK) (Phosphofructokinase) (EC 2.7.1.11) (Phosphohexokinase)	EGR_07554	89104.9	12	14	36.5	0.11	23.35
Basement membrane specific heparan sulfate	EgrG_000575900	859890	88.5	99.5	265	0.8	17.3
Basement membrane-specific heparan sulfate proteoglycan core protein	EGR_03592	95568.9	17	20.5	51.5	0.155	34.45
Basigin	EGR_08038	35192.9	2	2	5	0.015	12.93
B-cell receptor-associated protein	EGR_08687	118397	1.5	1.5	3.5	0.01	1.7
Beta-centractin	EGR_00966	44676.7	4	5	12.5	0.035	19.8
Betaine aldehyde dehydrogenase	EgrG_000904200	74268	2.5	2.5	5.5	0.015	9.95
Beta-ureidopropionase	EGR_01138	52569.9	2.5	3	6	0.02	11.01
Biotin--protein ligase	EGR_07298	65395	2.5	2.5	6	0.02	7.7
Calcium binding protein	EgrG_000084500	40358.6	5.5	6.5	24.5	0.08	19.2
Calcium binding protein p22	EgrG_000447500	21327.2	3	3	6.5	0.02	16.565
Calcium-binding protein SPEC 2C	EGR_01240	7549.1	3	5	12.5	0.04	64.7
Calcium-transporting ATPase (EC 3.6.3.8)	EgrG_001191500	134009	8.5	9.5	22.5	0.07	12.02
Calcium-transporting ATPase (EC 3.6.3.8)	EGR_06085	139773	1.5	1.5	3.5	0.01	2.93
Calcium-transporting ATPase (EC 3.6.3.8)	EGR_00836	110724	11	13.5	33	0.1	17.1
Calmodulin	EGR_01226	32088.2	2	2	6.5	0.02	11.5
Calnexin	EGR_06707	63444.2	2	2	5.5	0.015	8.3
Calpain	EgrG_000719700	85771.3	11.5	12.5	34	0.105	22
Calpain-A	EgrG_000911200	92082.7	24	31.5	180.5	0.545	44.45
Calponin	EgrG_000595700	24388.9	2.5	2.5	5.5	0.02	18.95
Calreticulin	EGR_08108	45340.4	4	4.5	7	0.025	19.255
cAMP dependent protein kinase regulatory (cAMP-dependent protein kinase type II regulatory subunit)	EgrG_000775600	41751.6	6.5	8	21	0.065	25.2
cAMP-dependent protein kinase catalytic subunit alpha	EGR_04421	42233.4	2.5	2.5	4.5	0.015	11.18
Carbonyl reductase 1	EgrG_000113500	20331.5	4	5	21.5	0.07	31.6
Casein kinase II subunit alpha	EGR_04797	56241.3	1	1	1.5	0.005	4.1
Caspase-3	EGR_04745	35105.1	1.5	1.5	2.5	0.005	8.11
Cathepsin b	EgrG_000790200	38954.1	1	1	2.5	0.01	3.41
Cathepsin d lysosomal aspartyl protease	EgrG_000970500	47380	5.5	7	30.5	0.095	17.75
CDC37 cell division cycle 37	EgrG_000920400	46443.7	3.5	5	13.5	0.04	10.3
Cell division cycle and apoptosis regulator protein	EGR_02018	178595	3	3	7.5	0.025	3.16
Cell polarity protein	EgrG_001110700	149860	5	5	10.5	0.035	5.99
Chaperonin containing TCP1 subunit 2 beta	EgrG_000702700	58005.2	9.5	10.5	30.5	0.09	21.4
Chaperonin containing TCP1 subunit 5 epsilon (T-complex protein 1 subunit epsilon)	EgrG_000717700	59884.2	5	5.5	14	0.04	17.8
Chloride intracellular channel protein 5	EGR_04447	30428.4	5	6	18	0.055	29.95
Citrate synthase	EgrG_001028500	51379.1	12	16	41.5	0.125	35.4
Clathrin heavy chain	EgrG_000122200	190122	11	11.5	26.5	0.08	9.84
Coatomer subunit gamma	EgrG_000129600	103919	2	2	2	0.01	3.92
Cofilin/actin-depolymerizing factor	EGR_03925	19141	3	3	10	0.03	25.9
Cohesin subunit	EGR_01118	165882	2.5	3.5	5.5	0.015	2.27
Collagen alpha 1V chain	EgrG_000144300	176068	3	4	16	0.04	12.2
Collagen alpha 1V chain	EgrG_000203400	171527	3	3	8	0.03	3.7
Collagen alpha-1(IV) chain	EGR_08510	331429	24.5	29	80.5	0.245	13.55
Collagen alpha-1(IV) chain	EGR_08512	173855	10.5	13.5	36	0.11	9.45
Collagen alpha-1(XXIV) chain	EGR_03871	166273	5	5	14.5	0.04	5.7
Collagen alpha-1(XXVII) chain	EGR_03185	129760	9	10	26.5	0.08	16.35
Collagen alpha-2(I) chain	EGR_01301	126865	6	6.5	17.5	0.055	10.8
Collagen alpha-3(VI) chain (Kunitz protease inhibitor) (Kunitz protein 8)	EgrG_000534700	8407.7	2	2.5	6.5	0.015	28
Collagen type i ii iii v xi alpha	EgrG_001190600	123492	4	4	10.5	0.03	8.07
Complement component 1 Q subcomponent binding (Complement component 1 Q subcomponent-binding protein)	EgrG_000940000	27629.3	1.5	2	3	0.01	8.28
COP9 signalosome complex subunit 1	EgrG_000933300	54180.2	1.5	1.5	3.5	0.01	5.68
Cullin 2	EgrG_000981400	90491.4	1	1	1.5	0.005	2.27
Cupin 2 barrel domain containing protein	EgrG_000984300	11724.5	3.5	5.5	14	0.045	32.4
Cystatin B Stefin B (Cystatin-A3)	EgrG_000159200	10897.8	3	3	9	0.03	43.9
Cysteine and glycine rich protein 1 (Cysteine and glycine-rich protein)	EgrG_000893500	19391.9	2	3	9	0.03	18
Cysteinyl-tRNA synthetase, cytoplasmic	EGR_00193	105604	2.5	2.5	5	0.015	5.5
Cysticercus cellulosae specific antigenic	EgrG_000342900	20298.3	2.5	3	12	0.04	14.315
Cytochrome b c1 complex subunit 2 (Putative mitochondrial-processing peptidase subunit alpha-1)	EgrG_000091700	52554.4	1	1	3	0.01	3.53
Cytoplasmic dynein 1 heavy chain	EGR_01376	519682	2	2	4	0.01	0.81
Dehydrogenase/reductase SDR family member	EGR_07430	38251.7	1	1	3	0.01	6.53
Dihydrolipoamide acetyltransferase component of pyruvate dehydrogenase complex (EC 2.3.1.-)	EgrG_000601400	49409.5	3.5	4.5	10.5	0.03	13.9
Dihydrolipoyl dehydrogenase (EC 1.8.1.4)	EGR_01706	55208.2	6.5	9	30	0.09	27.15
Dihydrolipoyllysine residue succinyltransferase (Dihydrolipoyllysine-residue succinyltransferase component of 2-oxoglutarate dehydrogenase complex)	EgrG_000851500	47314.7	1.5	2	6	0.02	7.8
Dihydropyrimidinase	EgrG_000953400	65802.5	9.5	10	18	350045	367.4
Dipeptidyl peptidase 3 (EC 3.4.14.4) (Dipeptidyl aminopeptidase III) (Dipeptidyl peptidase III)	EgrG_001028100	82558.5	2.5	2.5	6	0.015	6.25
DNA-binding protein HEXBP	EGR_00593	11172.7	2	2.5	7.5	0.025	29.5
DNA-binding protein HEXBP	EGR_00594	29735.1	3.5	4	9.5	0.025	24.4
DnaJ subfamily A	EgrG_000101800	44176.4	9.5	11	23.5	0.07	37.4
DnaJ subfamily B	EgrG_000614200	37775.4	2	2	4.5	0.015	9.42
Dolichyl-diphosphooligosaccharide--protein glycosyltransferase 48 kDa subunit (Oligosaccharyl transferase 48 kDa subunit)	EgrG_000525600	48962.1	1.5	1.5	2.5	0.005	8.3
Dynein light chain	EgrG_000684700	21464.3	4	4	15.5	0.045	23.95
Dynein light chain	EgrG_000941000	22297.1	3	4	12	0.035	23.3
Dynein light chain (Dynein light chain 1, cytoplasmic)	EgrG_001060400	10212.8	2	2.5	7.5	0.02	37.1
Dynein light chain (Dynein light chain 2, cytoplasmic)	EgrG_000941100	10518.6	4.5	6	19	0.06	51.6
Dynein light chain 1, cytoplasmic	EGR_04637	11803.4	6	6.5	18.5	0.06	57.8
Dynein light chain 2, cytoplasmic	EGR_09469	10562.1	2	2	10	0.03	48.9
Dynein light chain type 1 2	EgrG_000967000	78773.1	2.5	3	8.5	0.025	6.4
Elongation factor 1 delta	EgrG_000517100	27972.1	2.5	2.5	5.5	0.015	12.4
Elongation factor 1-alpha	EgrG_000982200	48857.4	10	15.5	68	0.205	40.85
Elongation factor 1-beta	EgrG_000954000	24505.2	1.5	1.5	4.5	0.01	8.63
Elongation factor 1-gamma (Eukaryotic translation elongation factor 1)	EgrG_000113800	47734.3	10	12	56	0.17	33.6
Elongation factor 2	EgrG_000865300	94031.6	12.5	14.5	78.5	0.235	23.9
Elongation factor Tu	EGR_09971	55541.7	4.5	5	15.5	0.05	17.1
Endophilin B2	EgrG_000060900	30572.6	4	4	10	0.03	19.8
Endoplasmin	EgrG_001043900	85885.8	3.5	4	9.5	0.03	7.16
Enhancer of rudimentary homolog	EgrG_000890200	11827.6	2.5	3	9	0.025	46.55
Enolase	EGR_07685	115088	19	27	269.5	0.815	24
Epidermal retinal dehydrogenase 2	EgrG_000992500	36728.5	1.5	1.5	5	0.015	7.27
Epididymal secretory protein E1 (Niemann Pick C2 protein)	EgrG_000682900	20398.8	1	1	3	0.01	5.82
ES1 protein mitochondrial	EgrG_000999800	26123.1	7	9.5	26.5	0.085	51.85
Ester hydrolase C11orf54	EgrG_000699900	37087.2	2	2	6	0.02	15.7
Estradiol 17 beta-dehydrogenase	EGR_09847	37698.5	2	3	59.5	0.18	15.85
Estradiol 17 beta-dehydrogenase	EGR_09848	35902.3	6	7.5	36	0.11	26.5
Eukaryotic initiation factor 4A	EGR_06994	59854.5	1	2	3.5	0.01	3.98
Eukaryotic translation initiation factor 3 subunit C (eIF3c) (Eukaryotic translation initiation factor 3 subunit 8)	EGR_04188	118150	7	9	36	0.11	4.36
Eukaryotic translation initiation factor 5A (eIF-5A)	EgrG_000749800	16988.6	5	7	19	0.06	9
Expressed conserved protein	EgrG_000108800	7808	2.5	2.5	4	0.02	48
Expressed conserved protein	EgrG_000224500	47302.4	7	7.5	17.5	0.06	27
Expressed conserved protein	EgrG_000359000	15574.1	2	3.5	10	0.03	25
Expressed conserved protein	EgrG_000412500	14057	2.5	3	10.5	0.03	10.48
Expressed conserved protein	EgrG_000470500	82389	2	2	7.5	0.02	6.48
Expressed conserved protein	EgrG_001051900	14220.7	2.5	2.5	10.5	0.03	19.92
Expressed protein	EgrG_000305900	66848.2	3	3	8	0.03	12.3
Expressed protein	EgrG_001118300	105627	1.5	1.5	2.5	0.005	2.77
F-actin-capping protein subunit alpha	EGR_02698	32863.5	2.5	2.5	7	0.02	19.85
Far upstream element-binding protein 2	EGR_02828	57583.8	2	2	5	0.015	5.76
Fascin-2	EGR_09978	70832.6	2	2	6.5	0.02	7.1
Fatty acid amide hydrolase 1	EgrG_000743700	66577.8	5.5	7	17.5	0.05	15.85
Fatty acid binding protein FABP2	EgrG_000549850	23916.8	3	3.5	16	0.05	14.1
FERM domain-containing protein 3	EGR_00596	98351.5	5	5	12	0.035	9.11
Filamin-A	EGR_01619	306030	27.5	31	75	0.225	17.05
Four and a half LIM domains protein 2	EgrG_000146500	13549.5	1.5	2	5.5	0.02	10.35
Four and a half LIM domains protein 2 (Four and a half LIM domains-containing protein)	EgrG_000595200	62716	4.5	6	12	0.035	11.6
Four and a half LIM domains-containing protein	EGR_04801	26402.2	2	2	4	0.015	15.49
Fructose 16 bisphosphatase 1	EgrG_000261600	40440	7.5	8.5	19.5	0.06	31.65
Fructose-bisphosphate aldolase (EC 4.1.2.13)	EgrG_000905600	39666.5	15.5	25	158.5	0.475	56.75
Fucosidase alpha L 1 tissue (Tissue alpha-L-fucosidase)	EgrG_000618900	53773.1	2	2	5	0.015	7.18
Galectin carbohydrate recognition domain	EgrG_000226500	139145	1.5	1.5	3.5	0.01	1.74
GDP L fucose synthase	EgrG_000476900	46483.5	4.5	4.5	17	0.05	13.1
GDP-mannose 4,6 dehydratase	EGR_09929	40087.9	4	4.5	10	0.03	16.55
Gelsolin (Severin)	EgrG_000882300	42026.3	12.5	19	160	0.49	49.5
Glucose-6-phosphate isomerase (EC 5.3.1.9)	EgrG_000626300	61607.1	12.5	15.5	56	0.17	34.8
Glutamate dehydrogenase	EgrG_000589100	57721.5	5.5	6	16.5	0.05	17.95
Glutaminyl-tRNA synthetase	EGR_06669	65291	3	3.5	7.5	0.02	7.9
Glutaredoxin 3	EgrG_000195300	23601.2	1.5	1.5	5	0.02	9.54
Glutathione S transferase (Glutathione S-transferase class-mu isozyme)	EgrG_000685900	24143.2	2	2	6	0.02	9.2
Glutathione S-transferase	EGR_07274	50770.7	5	7	30	0.09	17.95
Glutathione S-transferase (EC 2.5.1.18)	EGR_07276	25555.3	9	11	32	0.095	50.9
Glutathione S-transferase class-mu isozyme	EGR_04787	30387.6	4.5	7	43	0.13	29.1
Glutathione-S-transferase	EgrG_000538900	23349.8	2.5	2.5	8	0.025	37.05
Glyceraldehyde-3-phosphate dehydrogenase (EC 1.2.1.12)	EGR_05325	36128.1	15	28	267	0.795	68.5
Glycerol-3-phosphate dehydrogenase [NAD(+)] (EC 1.1.1.8)	EgrG_000686100	43402.8	2.5	2.5	9.5	0.03	14.2
Glycerol-3-phosphate dehydrogenase [NAD(+)] (EC 1.1.1.8)	EGR_09089	40248.8	4	5	15.5	0.045	20.15
Glycogen debranching enzyme	EgrG_000644500	176342	11	11	28	0.085	10.64
Glycogenin-1	EGR_04228	61176	4	5	14.5	0.045	11.85
Glycolipid transfer protein	EgrG_000827550	23903.2	2	2	3.5	0.01	12.3
Glyoxylate reductase:hydroxypyruvate reductase	EgrG_000332000	36019.3	1.5	2	2.5	0.01	11.055
GMP synthase [glutamine-hydrolyzing]	EGR_08435	80934.3	2.5	2.5	5	0.015	8.24
GTP-binding nuclear protein	EgrG_000127100	24412.2	1	1	2.5	0.01	6.05
GTP-binding protein SAR1B	EgrG_000100200	22213.3	1.5	1.5	3.5	0.01	12.315
Guanine nucleotide binding protein G protein	EgrG_001157600	40617	4	4	11.5	0.035	14.53
Guanine nucleotide-binding protein subunit beta	EGR_04008	40589.9	6.5	6.5	18.5	0.055	27.75
Guanine nucleotide-binding protein subunit beta-2-like protein	EGR_07740	36791.7	2.5	3	7	0.02	16.35
Gynecophoral canal protein (Transforming growth factor-beta-induced protein ig-h3)	EgrG_000824400	73487.9	3	3	6	0.015	6.7
Heat shock 10 kDa protein 1 (Heat shock protein)	EgrG_000320800	14081.9	3.5	3.5	8	0.025	32.95
Heat shock 70 kDa protein 4 (Heat shock cognate protein)	EgrG_001085400	71085	28	44	297.5	0.9	53.85
Heat shock protein	EGR_03136	64209.6	19	24	109.5	0.33	44.35
Heat shock protein 70	EgrG_000917000	72782.6	10	12	26.5	0.08	21.1
Heat shock protein 71 kDa protein	EgrG_001085100	72572.7	7.5	8.5	20.5	0.065	44.3
Heat Shock protein family member hsp 3	EgrG_000249600	71844.6	6.5	6.5	15.5	0.05	18.4
Heat shock protein HSP 90-alpha	EGR_10560	84429.2	26.5	37	198	0.6	45.1
Hemicentin-1	EGR_02369	458297	1.5	1.5	3.5	0.01	0.815
Heterogeneous nuclear ribonucleoprotein k	EgrG_000156500	39737.3	1.5	1.5	3.5	0.01	7.48
Histone	EgrG_002016600	34302.2	2	3	54.5	0.165	13.3
Histone H1 delta	EgrG_000906000	19923.1	4	5	12.5	0.035	14.1
Histone H2A	EgrG_000472600	13772.5	2.5	3.5	60.5	0.185	27.75
Histone H2B	EgrG_000472800	13522.3	4	4.5	21.5	0.065	34.4
Hsc70-interacting protein	EGR_00627	40254.4	4.5	4.5	20	0.06	25.15
Hydatid disease diagnostic antigen P-29 (p29)	EGR_04939	27097.4	9	13	247.5	0.75	43.25
Inorganic pyrophosphatase	EgrG_000487400	33675.6	5	5.5	12	0.035	22.6
Inosine-5'-monophosphate dehydrogenase (IMP dehydrogenase) (IMPD) (IMPDH) (EC 1.1.1.205)	EGR_04088	54681.6	2.5	2.5	5.5	0.015	6.9
Inositol-1-monophosphatase (EC 3.1.3.25)	EgrG_000451900	28930.1	1	1	3	0.01	8.71
Inositol-tetrakisphosphate 1-kinase	EGR_01752	147639	3.5	3.5	8	0.025	3.78
Integrin beta	EGR_03922	109620	1	1	4	0.01	2.52
Isochorismatase domain-containing protein 2	EgrG_001024400	22360.2	1.5	1.5	2.5	0.01	13.25
Isocitrate dehydrogenase [NAD] subunit, mitochondrial	EgrG_000344100	39641.5	2	2	3.5	0.01	11.55
KH domain containing RNA binding signal	EgrG_000507000	42299.7	2	2	5	0.015	8.8
Lamin dm0	EgrG_000973500	69314.8	6.5	6.5	12	0.035	14.41
Lamin-B2	EGR_02565	71156.4	1	1	1	0	3.81
Large subunit ribosomal protein 23	EgrG_000954600	14930.5	2	2	6	0.02	21.2
Large subunit ribosomal protein 6	EgrG_000322250	210240	7.5	7.5	19	0.055	6.7
Large subunit ribosomal protein L27Ae	EgrG_001015500	16833.3	2	2	4.5	0.01	13.4
Leucyl aminopeptidase	EgrG_000855000	67849.1	3.5	3.5	7	0.02	10.2
Leucyl aminopeptidase (Putative aminopeptidase W07G4.4)	EgrG_001031700	55528.6	2.5	2.5	7	0.02	8.5
LIM zinc bindingdomain containing protein	EgrG_000539800	18455.7	1	1	3	0.01	8.54
L-lactate dehydrogenase (EC 1.1.1.27)	EgrG_000660800	35331.8	1	1	1.5	0.005	5.64
L-lactate dehydrogenase (EC 1.1.1.27)	EGR_02865	38662.4	11	15.5	60.5	0.185	40.9
Lon protease homolog, mitochondrial (EC 3.4.21.53)	EgrG_000324100	109677	1.5	1.5	4.5	0.015	3.82
Long chain fatty acid coenzyme A ligase 4	EgrG_000376500	95535.4	6.5	7.5	18.5	0.055	17.05
Lysosomal alpha-glucosidase	EgrG_000143500	101505	3	3.5	8	0.03	4.54
MACRO domain-containing protein 2	EGR_05938	30048.9	2	2	5	0.015	12.345
Major egg antigen	EGR_01882	54356.2	3	3	8	0.025	11.23
Major egg antigen p40 (Small heat shock protein p36)	EgrG_000212700	35847.7	14	19.5	158	0.048	53.2
Major vault protein	EgrG_000142500	97061.8	21.5	29	105	0.32	32
Malate dehydrogenase (EC 1.1.1.37)	EgrG_000417100	36570.3	10.5	21.5	133.5	0.405	47.9
Malate dehydrogenase (EC 1.1.1.37)	EgrG_001185000	35541.7	12	17.5	167	0.505	59.2
Malic enzyme	EgrG_000645800	65186.8	6.5	9.5	21.5	0.065	23.55
Malic enzyme	EgrG_001145700	70080.3	10	13	50.5	0.155	26.8
MICOS complex subunit MIC60 (Mitofilin)	EgrG_000851600	70056	1.5	1.5	4	0.01	3.59
Microtubule associated protein 1A	EgrG_000733000	93620.7	5.5	5.5	13	0.04	11.6
Microtubule associated protein 1S	EgrG_000346700	177251	5	5.5	14	0.04	5.72
Mitochondria fission 1 protein	EGR_01777	15983.3	1	1	3	0.01	12.1
Mitochondrial carrier protein	EGR_06574	32313	2	3.5	11.5	0.035	15.4
Mitochondrial dicarboxylate carrier (Mitochondrial substrate solute carrier)	EgrG_000595000	31575.8	2.5	2.5	6	0.02	11.7
Mitochondrial processing peptidase beta subunit (Mitochondrial-processing peptidase subunit beta)	EgrG_000113700	54546.4	2.5	2.5	7.5	0.03	5.96
Mitochondrial trans 2 enoyl coenzyme A reductase (Putative trans-2-enoyl-CoA reductase)	EgrG_000727100	40148.2	2.5	3.5	9.5	0.03	9.9
Moesin/ezrin/radixin	EGR_01163	68335.8	10	11.5	30.5	0.09	22.1
Myoferlin	EgrG_000825200	230466	25	27	65	0.195	21.65
Myosin essential light chain	EgrG_000835500	20229.9	7	9	36	0.11	31.6
Myosin heavy chain	EgrG_000920900	223553	89.5	115	481	1.45	51.75
Myosin regulatory light chain	EgrG_000110000	21446.1	9.5	14	46	0.14	44.45
Myosin-11	EGR_01108	229297	11	11.5	21	0.065	8.6
NAD(P)H-hydrate epimerase (EC 5.1.99.6) (NAD(P)HX epimerase)	EgrG_000736050	41473.2	6.5	6.5	15.5	0.045	21.3
NADH cytochrome b5 reductase 3	EgrG_000865900	38818.9	5	6	14.5	0.04	23.7
NADP binding domain	EgrG_000511900	44386.2	7	8	22	0.065	26.5
NADP binding domain	EgrG_000819200	25117.6	1.5	1.5	2.5	0.01	7.84
Nadp transhydrogenase	EgrG_000591000	112554	2	2.5	6.5	0.02	3.8
NADP-dependent malic enzyme	EGR_08476	72958.1	4.5	5	13.5	0.045	13.4
Nardilysin (Fragment)	EgrG_000921800	53748.7	1.5	1.5	3	0.01	5.09
Ndr	EgrG_001065500	40453.2	7.5	9	22	0.07	31.8
Neurogenic locus notch protein	EgrG_000343000	338955	3	3.5	9.5	0.03	2.2
Ng dimethylarginine dimethylaminohydrolase	EgrG_000423300	29704.3	2.5	3	7.5	0.02	13
NIF3-like protein	EGR_02961	35714.8	1.5	1.5	4	0.015	12.66
Non lysosomal glucosylceramidase	EgrG_000876700	110309	2	3	8	0.025	4.88
NSFL1 cofactor (NSFL1 cofactor p47)	EgrG_000110900	45224.7	2	2	4.5	0.01	8.85
Nuclear transport factor 2	EgrG_000601000	14438.5	1	1	2.5	0.01	13.5
Nuclease-sensitive element-binding protein	EGR_01213	35686.8	2	4	9.5	0.03	11.53
Nucleoside diphosphate kinase (EC 2.7.4.6)	EGR_05582	26899.2	6.5	12.5	35.5	0.11	32.35
Oncosphere protein Tso22e	EgrG_000962000	42182	6.5	7	17	0.055	16.85
Paramyosin	EgrG_000763300	98945.3	36.5	57.5	227.5	0.685	48.05
PDZ and LIM domain protein	EGR_05923	20948.5	2.5	3	6.5	0.02	13.7
Peptidyl glycine alpha amidating monooxygenase (Peptidyl-glycine alpha-amidating monooxygenase A)	EgrG_000907400	93397	1.5	1.5	3	0.005	2.55
Peptidyl-prolyl cis-trans isomerase (PPIase) (EC 5.2.1.8)	EgrG_000920600	17354.7	7.5	10	64	0.195	61.1
Peptidyl-prolyl cis-trans isomerase (PPIase) (EC 5.2.1.8)	EGR_00765	25594.8	3	3.5	9	0.03	19.45
Peptidylprolyl isomerase (EC 5.2.1.8)	EGR_05248	11620.2	1.5	2	3.5	0.015	22.25
Phosphate carrier protein	EGR_07404	34703.7	1.5	1.5	3.5	0.01	9.4
Phosphoenolpyruvate carboxykinase [GTP]	EGR_07484	70476.6	38	64	363	1095	73.1
Phosphoglucomutase	EgrG_000943900	63321.7	10	14.5	36	0.11	31.9
Phosphoglucomutase-2	EGR_08839	64199.2	1.5	1.5	1.5	0.005	5.5
Phosphoglycerate kinase (EC 2.7.2.3)	EGR_05752	44228.1	14	21	80.5	0.245	51.95
Phospholipid hydroperoxide glutathione	EgrG_000374800	27784.8	2	2	5.5	0.015	12
Platelet-activating factor acetylhydrolase IB subunit gamma	EGR_04096	37936.6	2	2	4	0.01	11.3
Pre mRNA processing splicing factor 8	EgrG_000151700	271301	1.5	1.5	1.5	0.01	1.59
Profilin	EgrG_000122100	13361.5	4	5	21	0.07	65.9
Programmed cell death 6 interacting protein	EgrG_000997550	89828.6	3.5	3.5	10	0.03	8.7
Programmed cell death protein	EgrG_000925800	19794.5	1.5	2.5	6	0.02	20
Prohibitin (Prohibitin-2)	EgrG_000435200	32086.1	3.5	3.5	11	0.03	26.65
Prohibitin protein WPH	EgrG_000738700	30479.7	2	2	3	0.005	13.73
Prosaposin a preproprotein	EgrG_000733100	114190	5	5	10	0.03	4.72
Proteasome endopeptidase complex (EC 3.4.25.1)	EGR_03819	61798.4	1	1	2.5	0.01	4.43
Proteasome prosome macropain subunit beta	EgrG_000252500	23753.8	1.5	1.5	2.5	0.01	10.9
Proteasome subunit alpha type (EC 3.4.25.1)	EgrG_000682700	29938	3	3	7	0.02	21
Proteasome subunit alpha type (EC 3.4.25.1)	EgrG_000864950	29334.4	2	2.5	6	0.02	20.5
Proteasome subunit alpha type (EC 3.4.25.1)	EgrG_001120300	26006.1	2	2	3.5	0.01	12.11
Proteasome subunit alpha type (EC 3.4.25.1)	EgrG_001182700	26566.6	3	3	8.5	0.025	18.4
Proteasome subunit beta (EC 3.4.25.1)	EgrG_001150600	26591.5	1	1.5	4	0.01	10.2
Proteasome subunit beta type-3	EGR_05037	21781.3	2	2.5	6.5	0.02	20.05
Protein AHNAK2	EgrG_000760400	173154	2.5	3.5	8.5	0.025	2.61
Protein disulfide-isomerase (EC 5.3.4.1)	EgrG_001022300	81467	7.5	7.5	19	0.06	15.1
Protein disulfide-isomerase (EC 5.3.4.1)	EGR_08944	55168.2	7.5	9.5	24	0.075	21.45
Protein DJ-1	EgrG_000135900	19317.3	4	4.5	12.5	0.04	26.1
Protein fam79a	EgrG_000499000	46268.4	2	2	5.5	0.015	6.9
Protein transport protein Sec23A	EgrG_000529300	85706.7	1.5	1.5	3	0.01	3.76
Protein transport protein Sec61 subunit alpha-like protein	EGR_00201	111326	2	2	4.5	0.015	3.33
Purine nucleoside phosphorylase (PNP) (EC 2.4.2.1)	EgrG_000622900	32345	2	2	7.5	0.02	15.8
Putative mannose-6-phosphate isomerase	EGR_07289	47933.8	3	3	7.5	0.025	12.1
Putative phosphoglycerate mutase	EGR_00140	28444	8	12	93.5	0.285	46
Putative small nuclear ribonucleoprotein Sm D2 (Small nuclear ribonucleoprotein Sm)	EgrG_000458700	13793.6	2	2	9	0.025	32.4
Pyrroline 5 carboxylate reductase	EgrG_000233100	32414.4	1	1	1	0.01	4.655
Pyruvate dehydrogenase (Pyruvate dehydrogenase E1 component subunit beta)	EgrG_000956200	39055.8	3.5	4	10	0.03	12.1
Pyruvate dehydrogenase E1 component subunit alpha (EC 1.2.4.1)	EgrG_000590700	42362.7	3	3	8.5	0.025	13.65
Pyruvate kinase (EC 2.7.1.40)	EgrG_001078100	62056.6	4	5	16.5	0.05	14.2
Rab GDP dissociation inhibitor	EgrG_000767200	50211.6	9	10.5	29.5	0.095	34.25
Rab3 (Ras-related protein Rab-3)	EgrG_000937500	23654.1	3	4	8.5	0.025	22.45
Ras C3 botulinum toxin substrate 2 (Ras-related C3 botulinum toxin substrate 2)	EgrG_000261400	21219	2	2	3.5	0.01	11.5
Ras protein m ras	EgrG_000952100	25958.1	1	1	3	0.01	10.3
Ras protein rab (Ras-related protein Rab-5B)	EgrG_000990600	22096.2	3	3.5	6	0.02	18.15
Ras protein Rab 2A (Ras-related protein Rab-2A)	EgrG_000430800	23436.7	2.5	2.5	3.5	0.01	16
Ras protein Rap 1b	EgrG_000859400	25437.1	2	2	4.5	0.015	14.8
Ras-related protein RABD2A (Small GTP binding protein)	EgrG_000255300	21901	1.5	1.5	1.5	0.01	8.3
Receptor expression-enhancing protein	EgrG_001073400	29698.6	2	2	4	0.01	5.98
Regulator of microtubule dynamics protein	EgrG_000907600	26606.4	2	3	8	0.025	14.8
Reticulon-like protein	EGR_04657	25114.2	1.5	1.5	2	0.005	8.78
Rho gdp dissociation inhibitor	EgrG_001152900	21670.9	2	2.5	7.5	0.025	14.2
Ribose-5-phosphate isomerase	EGR_07012	29234.4	2.5	2.5	7	0.02	13.1
Ribosomal protein	EGR_00335	25205.6	1	1.5	3	0.01	6.36
Ribosomal protein L15	EgrG_000252800	23944.1	2	2	4	0.01	14.97
Ribosomal protein l4	EgrG_000860300	51030.3	2.5	3	7.5	0.025	5
Ribosomal protein l5	EgrG_000217700	33293.3	2	2	4	0.02	10.36
Ribosomal protein S3	EgrG_001167300	25617.4	4	4	10.5	0.035	18.3
Sarcoplasmic calcium-binding protein	EgrG_000184100	45216.4	4	6	45.5	0.14	15.9
Serine protease HTRA2	EGR_02598	51265.7	1.5	2	4.5	0.01	7.49
Serine protease inhibitor	EgrG_001193100	40023.2	3	4	8.5	0.025	13.8
Serine/threonine-protein phosphatase (EC 3.1.3.16)	EgrG_001106500	34738.2	2	2.5	5	0.015	10.6
Serine/threonine-protein phosphatase (EC 3.1.3.16)	EGR_09295	48349.1	3	4	9.5	0.03	14.5
Serine/threonine-protein phosphatase 2A regulatory subunit A alpha isoform	EGR_09663	90191.4	2.5	2.5	6	0.02	5.71
Serine:threonine protein kinase KDX1	EgrG_000597600	13912.2	3	4.5	60.5	0.185	45.6
Seryl tRNA Synthetase (Seryl-tRNA synthetase, cytoplasmic)	EgrG_001197300	63407.2	2	2	3.5	0.01	6.92
Sh3 domain binding glutamic acid rich	EgrG_000318500	10745.4	3	3	7.5	0.02	42.1
Sj ts4 protein	EgrG_000393000	38323.2	11.5	17	61	0.185	48.7
Small nuclear ribonucleoprotein D1 polypeptide	EgrG_000582900	16403.9	2.5	3	5.5	0.015	22.65
Small nuclear ribonucleoprotein G	EgrG_000866000	8670.9	2	2	4.5	0.01	34.2
Small subunit ribosomal protein s20e	EgrG_001166500	14620.2	1.5	2	3.5	0.01	16.65
Sodium/potassium-transporting ATPase subunit alpha (EC 3.6.3.-)	EgrG_000342600	113319	15	17.5	53	0.16	22.2
Spectrin alpha actinin	EgrG_000151600	281931	47	57.5	149.5	0.43	28.2
Spectrin beta chain	EgrG_000849000	268199	39.5	48.5	131	0.395	26.75
Spliceosome rna helicase bat1	EgrG_000546900	52142.4	4	4.5	7.5	0.02	15.5
Splicing factor U2AF subunit (U2 small nuclear RNA auxiliary factor 2)	EgrG_000625400	56379.9	1.5	1.5	3	0.01	7.4
SPRY domain containing protein	EgrG_000446700	136955	2	2	5	0.015	3.35
Stress induced phosphoprotein 1	EgrG_000264900	68047	9	10	29	0.09	21.4
Stress-70 protein	EGR_05042	78086.3	5	5.5	14	0.045	9.7
Structural maintenance of chromosomes protein	EgrG_000602100	149090	6	7.5	27	0.08	4.68
Succinate dehydrogenase [ubiquinone] flavoprotein subunit, mitochondrial (EC 1.3.5.1)	EgrG_000422600	70971.7	7.5	8	21.5	0.065	18.85
Succinate--CoA ligase [ADP/GDP-forming] subunit alpha, mitochondrial (EC 6.2.1.4) (EC 6.2.1.5) (Succinyl-CoA synthetase subunit alpha) (SCS-alpha)	EGR_08424	35054.8	3	5.5	15	0.045	14.7
Succinate--CoA ligase [ADP-forming] subunit beta, mitochondrial (EC 6.2.1.5) (ATP-specific succinyl-CoA synthetase subunit beta) (A-SCS) (Succinyl-CoA synthetase beta-A chain) (SCS-betaA)	EgrG_000519200	47216.8	1.5	1.5	5	0.015	7.7
Superoxide dismutase [Cu-Zn] (EC 1.15.1.1)	EgrG_000638300	18526.1	4	4	12.5	0.04	42.1
Synapsin	EgrG_001177700	91498	1.5	1.5	3	0.01	3.43
Synaptic vesicle membrane protein VAT 1	EgrG_000935200	46991.3	13	17	127	0.385	46.5
T-complex protein 1 subunit alpha	EgrG_000826700	59552.6	5.5	6.5	12	0.035	13.05
T-complex protein 1 subunit delta	EGR_00428	105763	6	7.5	18	0.055	10.93
T-complex protein 1 subunit eta	EGR_05007	154181	7	8	24.5	0.075	8.1
T-complex protein 1 subunit gamma	EgrG_000872100	58896.6	8.5	8.5	22.5	0.07	22.7
T-complex protein 1 subunit theta	EgrG_000683800	59399.9	7.5	7.5	16.5	0.05	18.5
T-complex protein 1 subunit zeta	EgrG_000143600	60008.4	6.5	10	34	0.11	20.1
Tegument antigen (Tegumental antigen)	EgrG_001193900	20953	3	3	7	0.02	22.3
Tegumental protein	EgrG_000059800	20876.1	2	2	4.5	0.015	17.8
Tegumental protein	EGR_08521	11563.3	4	6	37.5	0.115	41.4
Tegumental protein	EGR_08411	48413.5	1	1.5	4	0.015	3.5
Telomerase protein component 1	EgrG_001036600	306400	7	7	18	0.055	4.79
Tetraspanin	EgrG_000834300	23751	2	2.5	5.5	0.015	15.5
Tetraspanin	EgrG_001077100	23679.5	1	1	3	0.01	6.67
Thioredoxin	EgrG_000360300	25953.8	2.5	2.5	6.5	0.02	26.1
Thioredoxin dependent peroxide reductase	EgrG_000913300	30663	4	6	14.5	0.04	31.6
Thioredoxin domain-containing protein	EGR_02983	14602.2	2	3	7	0.02	28.5
Thioredoxin peroxidase	EgrG_000791700	21406.1	5	5.5	89.5	0.275	26.45
Threonyl tRNA synthetase C (Threonyl-tRNA synthetase, cytoplasmic)	EgrG_000375800	82844.7	3.5	3.5	6	0.02	6.18
Thymosin beta 4	EgrG_000246200	9260.2	2	2.5	6.5	0.02	22.8
Titin	EgrG_000597700	116043	7.5	9	24.5	0.075	11.1
Titin	EgrG_000610500	1.22409e+06	4.5	5	10.5	0.03	0.73
Titin	EgrG_000952600	702752	36	39.5	86.5	0.265	10.4
Titin	EGR_01780	86495.6	9	9.5	19.5	0.06	18.85
TonB box domain containing protein	EgrG_001158400	26154.3	1.5	1.5	2	0.01	8.8
Transaldolase (EC 2.2.1.2)	EGR_10111	36406.7	2.5	2.5	6.5	0.02	12.25
Transforming protein RhoA	EgrG_000246600	21949.5	2	2	4.5	0.02	8.49
Transgelin	EgrG_000305400	39514.2	9.5	10.5	27	0.08	40.6
Transgelin	EGR_08102	89828.7	9	11.5	52	0.155	13.25
Transgelin	EGR_00866	52551	7.5	8.5	24	0.075	20.95
Transitional endoplasmic reticulum atpase	EgrG_000471600	88048.8	13.5	16	44.5	0.135	27.45
Transketolase	EgrG_000103100	67760.2	13.5	19.5	68	0.21	39.1
Translationally controlled tumor protein	EgrG_000058000	20120.1	4	5.5	13.5	0.04	19.9
Triosephosphate isomerase (EC 5.3.1.1)	EgrG_000416400	27122.9	9.5	13.5	51	0.155	56.4
Tropomodulin	EGR_03274	40085.9	3.5	4	8.5	0.025	14.16
Tropomyosin	EgrG_000958100	30948.1	10.5	12.5	48.5	0.145	44.05
Tropomyosin-2	EGR_08179	75888.9	11	15.5	49.5	0.15	14.1
Troponin I 4	EGR_06361	30800.7	4	5.5	15.5	0.045	20.1
Tubulin alpha chain	EgrG_000886400	56265.5	6	6	35	0.105	35.9
Tubulin alpha-1C chain	EGR_08757	161907	14	16	56	0.17	14
Tubulin beta chain	EgrG_000069900	49834.1	2	3	4.5	0.015	40.65
Tubulin beta chain	EgrG_000202600	50825.8	4	7	14	0.05	30.75
Tubulin beta chain	EgrG_000672200	73706.7	18	27	103.5	0.315	61.25
Tubulin beta-3 chain	EGR_03991	120669	3.5	4	8.5	0.025	7.3
Tubulin polymerization promoting protein family (Tubulin polymerization-promoting protein)	EgrG_000096900	18231.5	2	2	3	0.01	12.35
Type II collagen B	EgrG_001060600	153779	4.5	4.5	11	0.035	5.43
Ubiquitin	EGR_00625	42904.2	4.5	4.5	13	0.04	17.85
Ubiquitin carboxyl-terminal hydrolase (EC 3.4.19.12)	EgrG_001029600	24945.1	1.5	1.5	6	0.015	17.85
Ubiquitin conjugating enzyme (Ubiquitin-conjugating enzyme E2 variant 2)	EgrG_000616800	15687.3	1	1.5	5	0.015	14.3
Ubiquitin protein ligase BRE1	EgrG_000836300	94753.8	6	6	14	0.04	11.55
Ubiquitin-conjugating enzyme E2 L3	EgrG_001000100	17541.2	2.5	4	12	0.035	24.7
Ubiquitin-conjugating enzyme E2 N	EgrG_000334400	18298.2	3	3	6	0.02	22.4
Ubiquitin-like modifier-activating enzyme	EGR_05361	120471	7	7	24	0.075	12.15
UDP glucose 4 epimerase	EgrG_000984800	38707.3	8	9.5	29.5	0.09	35.2
Uncharacterized protein	EgrG_000127000	16858.3	1.5	1.5	4	0.02	18.7
Uncharacterized protein	EgrG_000340400	45460.5	1.5	1.5	2	0.005	5.46
Uncharacterized protein	EgrG_000658900	117866	13.5	20	60	0.18	22.2
Uncharacterized protein	EgrG_000838600	9882.2	1	1	2.5	0.01	20.8
Uncharacterized protein	EgrG_000990300	183666	2	3.5	9	0.03	2.32
Uncharacterized protein	EGR_11068	224688	7	8	22	0.065	7.39
Uncharacterized protein	EGR_09161	279882	5.5	5.5	11	0.035	3.2
Uncharacterized protein	EGR_09039	12742	2	2.5	6.5	0.02	21.2
Uncharacterized protein	EGR_08750	24580.4	3	3	9.5	0.03	15.3
Uncharacterized protein	EGR_08712	17061	1	1	3.5	0.01	14.8
Uncharacterized protein	EGR_07135	163898	1.5	1.5	3	0.01	2.12
Uncharacterized protein	EGR_07069	101662	1	1	2	0.005	1.53
Uncharacterized protein	EGR_06046	81671.9	2	3	10.5	0.03	6.4
Uncharacterized protein	EGR_05903	27020.7	6	8	19.5	0.06	30.4
Uncharacterized protein	EGR_04729	30334.3	4.5	6	25.5	0.08	27.4
Uncharacterized protein	EGR_04753	97543	5	5	11.5	0.035	9.6
Uncharacterized protein	EGR_03547	52132.7	2.5	2.5	4.5	0.015	7.44
Uncharacterized protein	EGR_03199	20402.7	1	1	2	0.005	7.73
Uncharacterized protein	EGR_02580	29808	1.5	1.5	4.5	0.015	8.36
Uncharacterized protein	EGR_01663	21723.2	1	1	2	0.005	7.07
Uncharacterized protein	EGR_00888	49976.6	4	5.5	12.5	0.04	16.35
Uncharacterized protein (Fragment)	EgrG_002052200	58130.5	6.5	8.5	24.5	0.07	19.35
UTP glucose 1 phosphate uridylyltransferase	EgrG_000843500	57085.4	10.5	14.5	46	0.14	30.4
UV excision repair protein RAD23 B	EgrG_000444000	37586.5	3	3	11	0.035	23.2
Vesicle associated membrane protein vamp	EgrG_001122200	47905.4	2.5	2.5	8	0.02	13.44
Vesicular amine transporter	EgrG_000317300	49069.1	1.5	1.5	4	0.01	7.45
V-type proton ATPase catalytic subunit A isoform 2 (Vacuolar H ATPase v1 sector subunit A)	EgrG_000183100	68966.1	2.5	2.5	7.5	0.02	8.9
WAP, kazal, immunoglobulin, kunitz and NTR domain-containing protein 2	EGR_07244	11884	2	2	7	0.02	17.9
Zinc finger MYM-type protein	EGR_10163	88506.9	1	1	1	0	2.33
Zinc phosphodiesterase elac protein 1	EgrG_000149350	40410.4	2	3	9	0.03	9.14
(1) Protein accession codes were retrieved from E. granulosus genome annotation available on WormBase ParaSite (http://www.parasite.wormbase.org/).
