# Supplementary material for: Unraveling oxidative stress response in the cestode parasite Echinococcus granulosus
Source: Sci Rep. 2019 Nov 4;9:15876. doi: 10.1038/s41598-019-52456-3 (PMC6828748; doi:10.1038/s41598-019-52456-3)
Supplement: Supplementary file 4 — Table S3 [file 41598_2019_52456_MOESM4_ESM.xlsx]

## Sheet: C-PSCs
Table S3A: Proteins exclusively detected in C-PSCs samples
Protein names	Protein accession codes(1)
1,5-anhydro-D-fructose reductase	EGR_09846
2-oxoglutarate dehydrogenase	EGR_02306 EgrG_000429700
40S ribosomal protein S14	EGR_03118
40S ribosomal protein S18	EGR_02621 EgrG_000980000
60S acidic ribosomal protein P1 (Ribosomal protein lp1)	EGR_08458 EgrG_001195100
60S acidic ribosomal protein P2	EgrG_000736400
Aconitate hydratase, mitochondrial (Aconitase) (EC 4.2.1.-)	EgrG_000158240
Actin-related protein 2/3 complex subunit 5	EGR_07233 EgrG_000533700
Aldo-keto reductase family 1 member C18	EGR_09849
Aminoacylase 1	EgrG_000675100.1
Calcyphosin-like protein	EGR_02766
Calumenin	EgrG_000245300
Carbonic anhydrase II	EgrG_000535400
Collagen alpha 5(IV) chain	EgrG_000144350
Collagen alpha 1(XV) chain	EgrG_000729300
Coronin	EGR_03223 EgrG_001056750
Diagnostic antigen gp50 (Fragment)	EgrG_000564000
Dihydropyrimidinase 2	EgrG_000953200
Dynactin subunit	EgrG_000871600
Estradiol 17-beta-dehydrogenase	EGR_02767
Expressed conserved protein	EgrG_000087900
Expressed conserved protein	EgrG_000097300
Expressed conserved protein	EgrG_000124000
Expressed conserved protein	EgrG_000154700
Expressed conserved protein	EgrG_000484100
Expressed conserved protein	EgrG_000523100
Expressed conserved protein	EgrG_000646900
Extended synaptotagmin 2	EgrG_000810900
Filamin A isoform 2	EgrG_000716400
Filamin A	EgrG_000859700
Fimbrin	EGR_00251 EgrG_000786800
Four and a half LIM domains protein 3 (Four and a half LIM domains-containing protein)	EGR_04026 EgrG_000198700
Fragile X mental retardation syndrome-related protein	EGR_03880
Glutamyl tRNA synthetase cytoplasmic	EgrG_000520000
Glycerol-3-phosphate dehydrogenase, mitochondrial	EgrG_000964600
Gynecophoral canal protein	EgrG_000712600
Heterogeneous nuclear ribonucleoprotein K	EGR_07216
Immunogenic protein	EgrG_000480000
Isoamyl acetate-hydrolyzing esterase	EGR_03640
Isocitrate dehydrogenase [NADP]	EgrG_001068500
Lamino associated polypeptide 2 emerin	EgrG_000759500
Leukotriene A 4 hydrolase	EgrG_000972400
Lipase maturation factor	EGR_00949 EgrG_000995800
Microtubule-associated protein RP/EB family member 3	EGR_01924
NADH-ubiquinone oxidoreductase subunit	EGR_07880
Nardilysin	EGR_03294
Nardilysin (Fragment)	EgrG_000935700
Nuclear migration protein nudc	EgrG_000463400
Proliferation associated protein 2G4	EgrG_000781200
Prominin-1	EGR_08600
Proteasome subunit beta type (EC 3.4.25.1)	EGR_01125 EgrG_000481200
Protein phosphatase 1 regulatory subunit	EGR_02312
Purine nucleoside phosphorylase (EC 2.4.2.1)	EGR_01914
Putative deoxyribose-phosphate aldolase	EGR_05713
Ras-related protein Rab-27A	EGR_06615
Ribonucleoside diphosphate reductase small subunit	EGR_02227 EgrG_000437000
Ribosomal protein L19	EgrG_000771900
Ribosomal protein l7a	EgrG_000887400
Septin-10	EGR_04507
Serine/threonine-protein phosphatase 2A regulatory subunit A alpha isoform	EGR_06234
Sodium/potassium-transporting ATPase subunit beta-1	EGR_05231
Succinate dehydrogenase [ubiquinone] iron-sulfur subunit, mitochondrial (EC 1.3.5.1)	EGR_08639 EgrG_000416100
Syntaxin-binding protein	EGR_06796
Talin	EgrG_000736000
Tetraspanin	EgrG_001021300
Thyroid hormone receptor interactor 10	EgrG_000125900
Tropomyosin	EgrG_000787700
Tropomyosin (Tropomyosin-2)	EGR_06190 EgrG_000943600
Tryptophanyl tRNA synthetase	EgrG_000394100
Tubulin beta chain	EGR_05875 EgrG_000569000
Tumor protein d52	EgrG_000949820.1
Uncharacterized protein	EGR_01065
Uncharacterized protein	EGR_01944
Uncharacterized protein	EGR_08115
Vesicle-fusing ATPase	EGR_06622
Vesicle-trafficking protein SEC22b	EGR_05336
(1) Protein accession codes were retrieved from E. granulosus genome annotation available on WormBase ParaSite (http://www.parasite.wormbase.org/).

## Sheet: H-PSCs
Table S3B. Proteins exclusively detected in H-PSCs samples
Protein names	Protein accession codes(1)
26S proteasome non-ATPase regulatory subunit 7 (PSMD7/S12)	EGR_04682
26S proteasome regulatory particle subunit (PSMD2)	EgrG_000223600
40S ribosomal protein S5 (Ribosomal protein)	EGR_01809
Adhesion regulating molecule 1 (ADRM1)	EgrG_000592000
Aldo keto reductase family 1 member B4	EgrG_000156300
Alpha-N-acetylgalactosaminidase	EGR_08025
Beta-ureidopropionase	EGR_01138
Biotin-protein ligase	EGR_07298
Carbonyl reductase 1	EgrG_000113500
Caspase-3	EGR_04745
Complement component 1 Q subcomponent binding	EGR_08809
Dihydrolipoyllysine residue succinyltransferase	EGR_01545
Dolichyl-diphosphooligosaccharide-protein glycosyltransferase 48 kDa subunit	EgrG_000525600
Epidermal retinal dehydrogenase 2	EgrG_000992500
Ester hydrolase C11orf54	EgrG_000699900
Expressed conserved protein	EgrG_000108800
Fucosidase alpha L 1 tissue (Tissue alpha-L-fucosidase)	EGR_02721
Glutathione S-transferase	EGR_07274
Glutathione-S-transferase	EGR_09218
Glycolipid transfer protein	EgrG_000827550
Glyoxylate reductase:hydroxypyruvate reductase	EgrG_000332000
Heterogeneous nuclear ribonucleoprotein k	EgrG_000156500
Isochorismatase domain-containing protein 2	EGR_02996
NADP binding domain	EgrG_000819200
Neurogenic locus notch protein	EgrG_000343000
NIF3-like protein	EGR_02961
NSFL1 cofactor (NSFL1 cofactor p47)	EGR_05653
Peptidyl glycine alpha amidating monooxygenase (Peptidyl-glycine alpha-amidating monooxygenase A)	EGR_00446
Phosphoglucomutase-2	EGR_08839
Pre mRNA processing splicing factor 8	EgrG_000151700
Proteasome subunit beta type-3 (PSMB3)	EGR_05037
Regulator of microtubule dynamics protein	EGR_00442
Ribosomal protein L1	EGR_00335
Tubulin beta chain	EGR_07583
Ubiquitin carboxyl-terminal hydrolase L3 (UCHL3)	EGR_02941
(1) Protein accession codes were retrieved from E. granulosus genome annotation available on WormBase ParaSite (http://www.parasite.wormbase.org/).
