# Supplementary material for: Unraveling oxidative stress response in the cestode parasite Echinococcus granulosus
Source: Sci Rep. 2019 Nov 4;9:15876. doi: 10.1038/s41598-019-52456-3 (PMC6828748; doi:10.1038/s41598-019-52456-3)
Supplement: Supplementary file 5 — Table S4 [file 41598_2019_52456_MOESM5_ESM.xlsx]

## Sheet: Quantitative comparisons
Table S4: Quantitative comparisons between C-PSCs and H-PSCs samples. Proteins were considered differential abundant if p < 0.05 and fold change > 1.5.
ID(1)	Identified Proteins	Protein accession codes(2)	Molecular Weight	T-Test (P-Value): (p <= 0.05)	NSAF C-PSCs	NSAF H-PSCs	Fold change (FC) (H-PSCs/C-PSCs)	Fold change (FC) (C-PSCs/H-PSCs)	LogP	LogFC
1	1,5-anhydro-D-fructose reductase	EGR_08377	39 kDa	0.6	0.11618	0.106286	0.914839	1.09309	0.221849	-0.12841
2	14-3-3 protein (14-3-3 protein zeta) (Putative 14-3-3 protein)	EgrG_001192500	28 kDa	0.063	0.320365	0.27034	0.84385	1.18504	1.20066	-0.244942
3	14-3-3 protein beta:alpha	EgrG_000364000	28 kDa	0.76	0.20699	0.21235	1.02589	0.974759	0.119186	0.036883
4	14-3-3 protein epsilon (14-3-3 protein zeta)	EgrG_000231300	29 kDa	0.094	0.16728	0.203355	1.21566	0.822601	1.02687	0.281735
5	14-3-3 protein zeta (14-3-3 protein zeta:delta)	EgrG_001060100	29 kDa	0.38	0.110575	0.0944485	0.854158	1.17074	0.420216	-0.227425
6	2 amino 3 ketobutyrate coenzyme A ligase	EgrG_000107200	46 kDa	0.17	0.052474	0.035893	0.684015	1.46196	0.769551	-0.5479
7	26S proteasome non-ATPase regulatory subunit	EgrG_000736900	47 kDa	0.048	0.00686595	0.0148795	2.16714	0.461437	1.31876	1.11579
8	3-hydroxy-3-methylglutaryl coenzyme A synthase (HMG-CoA synthase) (EC 2.3.3.10)	EgrG_000283100	54 kDa	0.91	0.0077879	0.00833505	1.07026	0.934356	0.0409586	0.0979565
9	40S ribosomal protein S10	EgrG_000782400	17 kDa	0.74	0.0465085	0.040796	0.877173	1.14003	0.130768	-0.189067
10	40S ribosomal protein S11	EgrG_000861700	17 kDa	0.32	0.0130544	0.0215155	1.64814	0.606744	0.49485	0.72084
11	40S ribosomal protein S13	EgrG_000856900	17 kDa	0.036	0.019052	0.058467	3.06881	0.325859	1.4437	1.61768
12	40s ribosomal protein s15	EgrG_000876600	17 kDa	0.73	0.056502	0.046443	0.821971	1.21659	0.136677	-0.282841
13	40S ribosomal protein S2	EGR_08694	28 kDa	0.83	0.0326795	0.029951	0.916507	1.0911	0.0809219	-0.125782
14	40S ribosomal protein S3a	EGR_00804	29 kDa	0.77	0.020406	0.025831	1.26585	0.789981	0.113509	0.34011
15	40S ribosomal protein S4	EgrG_000644800	30 kDa	0.89	0.0216136	0.0237975	1.10105	0.908228	0.05061	0.138874
16	40S ribosomal protein S7	EgrG_000844100	21 kDa	0.29	0.0236775	0.0347825	1.46901	0.68073	0.537602	0.554845
17	40S ribosomal protein S8	EGR_05228	25 kDa	0.99	0.0195682	0.0193435	0.988517	1.01162	0.00436481	-0.0166622
18	40S ribosomal protein SA	EgrG_000720100	30 kDa	0.38	0.013891	0.022335	1.60788	0.621939	0.420216	0.685156
19	6 phosphogluconolactonase	EgrG_000445200	27 kDa	0.025	0.0117905	0.029843	2.53111	0.395084	1.60206	1.33977
20	60S acidic ribosomal protein P0	EgrG_000622800	36 kDa	0.54	0.0429195	0.0355115	0.827398	1.20861	0.267606	-0.273347
21	60S ribosomal protein L10	EGR_08946	28 kDa	0.65	0.017469	0.0123801	0.708687	1.41106	0.187087	-0.49678
22	60S ribosomal protein L14	EgrG_000921300	17 kDa	0.38	0.0358385	0.031891	0.889853	1.12378	0.420216	-0.168361
23	60S ribosomal protein L30 (Ribosomal protein L30)	EgrG_000590000	14 kDa	0.9	0.0259884	0.0288185	1.1089	0.901797	0.0457575	0.149125
24	60S ribosomal protein L7	EGR_05184	41 kDa	1	0.032033	0.031995	0.998814	1.00119	0	-0.00171245
25	60S ribosomal protein L8	EgrG_000078000	28 kDa	0.81	0.033184	0.030044	0.905376	1.10451	0.091515	-0.143411
26	6-phosphogluconate dehydrogenase, decarboxylating (EC 1.1.1.44)	EgrG_000846400	55 kDa	0.0072	0.024784	0.030137	1.21599	0.822378	2.14267	0.282127
27	Acetyl coenzyme A hydrolase transferase	EgrG_001088400	56 kDa	0.5	0.0142255	0.0243175	1.70943	0.58499	0.30103	0.773516
28	Acetyltransferase component of pyruvate dehydrogenase complex (EC 2.3.1.12)	EgrG_000321550	53 kDa	0.18	0.0234905	0.040146	1.70903	0.585127	0.744727	0.773179
29	Acidic leucine rich nuclear phosphoprotein	EgrG_001104800	37 kDa	0.013	0.0488735	0.0167205	0.342118	2.92297	1.88606	-1.54743
30	Actin	EGR_05821	44 kDa	0.26	1.2809	1.59535	1.24549	0.802896	0.585027	0.316715
31	Actin cytoplasmic A3 (Actin-1)	EgrG_000406900	42 kDa	0.59	0.123975	0.135995	1.09696	0.911614	0.229148	0.133504
32	Actin cytoplasmic type 5	EgrG_000190400	40 kDa	0.092	0.0744525	0.10444	1.40277	0.712873	1.03621	0.488282
33	Actin interacting protein 1	EgrG_000994400	68 kDa	0.31	0.0061182	0.0032741	0.535141	1.86867	0.508638	-0.902009
34	Actin modulator protein	EgrG_000882500	46 kDa	0.032	0.0799415	0.0986305	1.23378	0.810515	1.49485	0.303089
35	Actin protein 3B	EgrG_000292600	51 kDa	0.3	0.0200525	0.0184505	0.92011	1.08683	0.522879	-0.120122
36	Actin-depolymerizing factor 2	EGR_03926	189 kDa	0.016	0.00659825	0.0083781	1.26975	0.787559	1.79588	0.34454
37	Adenosylhomocysteinase (EC 3.3.1.1)	EGR_05478	144 kDa	0.026	0.0077762	0.0193915	2.4937	0.401011	1.58503	1.31829
38	Adenylate cyclase 9	EgrG_001004700	163 kDa	0.5	0.00165955	0.0024934	1.50246	0.665577	0.30103	0.587322
39	Adenylate kinase	EgrG_000114000	22 kDa	0.16	0.0776415	0.037206	0.479202	2.0868	0.79588	-1.06129
40	Adenylosuccinate synthetase (AMPSase) (AdSS) (EC 6.3.4.4) (IMP--aspartate ligase)	EgrG_001056900	50 kDa	0.0049	0.025976	0.020037	0.771366	1.2964	2.3098	-0.374513
41	ADP ribosylation factor protein 8B	EgrG_000569800	22 kDa	0.22	0.017821	0.0222785	1.25013	0.799919	0.657577	0.322074
42	ADP-ribosylation factor	EGR_05324	21 kDa	0.47	0.0449495	0.026547	0.590596	1.6932	0.327902	-0.759756
43	ADP-ribosylation factor 4	EgrG_001177600	20 kDa	0.097	0.034728	0.00859255	0.247424	4.04164	1.01323	-2.01494
44	Alcohol dehydrogenase [NADP+] B	EGR_03866	36 kDa	0.2	0.0148815	0.0209975	1.41098	0.708727	0.69897	0.496698
45	Aldehyde dehydrogenase mitochondrial	EgrG_000389100	52 kDa	0.0001	0.062014	0.00645025	0.104013	9.6142	4	-3.26517
46	Aldo-keto reductase family 1 member C1	EGR_05002	35 kDa	0.77	0.0155555	0.0132445	0.851438	1.17448	0.113509	-0.232026
47	Alpha glucosidase	EgrG_000494800	68 kDa	0.86	0.012216	0.0131099	1.07317	0.931815	0.0655015	0.101885
48	Alpha tocopherol transfer protein (Alpha-tocopherol transfer protein-like protein)	EgrG_000758000	37 kDa	0.84	0.019339	0.021509	1.11221	0.899112	0.0757207	0.153427
49	Alpha-1,4 glucan phosphorylase (EC 2.4.1.1)	EgrG_000501500	98 kDa	0.73	0.022002	0.0180698	0.82128	1.21761	0.136677	-0.284054
50	Alpha-1,4 glucan phosphorylase (EC 2.4.1.1)	EgrG_000501600	98 kDa	0.37	0.0807725	0.113174	1.40114	0.713705	0.431798	0.4866
51	Alpha-actinin, sarcomeric	EGR_01584	104 kDa	0.44	0.0291705	0.0217435	0.745393	1.34157	0.356547	-0.423926
52	Alpha-adducin	EGR_08562	138 kDa	0.091	0.012196	0.0091105	0.747007	1.33868	1.04096	-0.420806
53	Alpha-adducin	EGR_01364	98 kDa	0.64	0.018291	0.024277	1.32726	0.753429	0.19382	0.408456
54	Aminoacyl tRNA synthase complex interacting	EgrG_001100200	33 kDa	0.88	0.0177197	0.015786	0.89087	1.1225	0.0555173	-0.166713
55	Aminopeptidase (EC 3.4.11.-)	EgrG_001105200	104 kDa	0.0063	0.0253525	0.0067329	0.265571	3.76547	2.20066	-1.91283
56	Aminopeptidase (EC 3.4.11.-)	EgrG_000350600	108 kDa	0.5	0.00350965	0.00556495	1.58561	0.630671	0.30103	0.665042
57	Aminopeptidase (EC 3.4.11.-)	EgrG_001063900	115 kDa	0.92	0.00385155	0.0040967	1.06365	0.940159	0.0362122	0.0890231
58	Aminotransferase class III (Ornithine aminotransferase)	EgrG_001032200	46 kDa	0.01	0.097817	0.039335	0.402128	2.48677	2	-1.31427
59	Ankyrin repeat domain containing protein	EgrG_000151300	76 kDa	0.18	0.0169275	0.0044986	0.265757	3.76284	0.744727	-1.91182
60	Ankyrin-2	EGR_01934	274 kDa	0.18	0.00808175	0.013082	1.61871	0.617776	0.744727	0.694843
61	Ankyrin-3	EGR_09648	218 kDa	0.12	0.00852735	0.0049363	0.578879	1.72748	0.920819	-0.788667
62	Annexin	EgrG_000041200	39 kDa	0.77	0.112399	0.0892235	0.793814	1.25974	0.113509	-0.333127
63	Annexin	EgrG_000041300	37 kDa	0.98	0.09321	0.0918835	0.985769	1.01444	0.00877392	-0.0206789
64	Annexin	EgrG_000925300	40 kDa	0.54	0.038223	0.031334	0.819768	1.21986	0.267606	-0.286712
65	Annexin	EGR_04230	88 kDa	0.86	0.098868	0.0957	0.967957	1.0331	0.0655015	-0.0469847
66	Anoctamin	EgrG_000175600	117 kDa	0.078	0.0139885	0.0066311	0.474039	2.10953	1.10791	-1.07692
67	AP 2 complex subunit alpha 2	EgrG_001050200	107 kDa	0.86	0.0029935	0.0033048	1.10399	0.905804	0.0655015	0.14273
68	AP complex subunit beta	EgrG_000240100	108 kDa	0.31	0.0117658	0.007608	0.646623	1.5465	0.508638	-0.629004
69	Arginyl tRNA synthetase cytoplasmic (Arginyl-tRNA synthetase, cytoplasmic)	EgrG_000348100	73 kDa	0.94	0.0141435	0.013826	0.977552	1.02296	0.0268721	-0.0327553
70	Asparaginyl tRNA synthetase cytoplasmic	EgrG_000348600	62 kDa	0.0024	0.097845	0.040421	0.413113	2.42065	2.61979	-1.27539
71	Aspartate aminotransferase	EGR_07719	49 kDa	0.0039	0.087438	0.0411095	0.470156	2.12695	2.40894	-1.08879
72	Aspartyl tRNA synthetase cytoplasmic (Aspartyl-tRNA synthetase, cytoplasmic)	EgrG_000777100	58 kDa	0.17	0.0139575	0.0225015	1.61214	0.620292	0.769551	0.688981
73	ATP synthase gamma subunit	EgrG_000115600	33 kDa	0.077	0.030861	0.0211345	0.684829	1.46022	1.11351	-0.546185
74	ATP synthase subunit alpha	EgrG_000720500	60 kDa	0.85	0.0439295	0.0455875	1.03774	0.96363	0.0705811	0.0534482
75	ATP synthase subunit beta (EC 3.6.3.14)	EgrG_000752000	56 kDa	0.91	0.0957575	0.100761	1.05225	0.950348	0.0409586	0.0734728
76	ATP synthase subunit delta	EGR_07651	19 kDa	0.22	0.0336475	0.03674	1.09191	0.915827	0.657577	0.126852
77	Atp:adp antiporter	EgrG_000610400	38 kDa	0.45	0.0319365	0.02262	0.70828	1.41187	0.346787	-0.497607
78	ATP-dependent (S)-NAD(P)H-hydrate dehydratase (EC 4.2.1.93) (ATP-dependent NAD(P)HX dehydratase)	EGR_02260	31 kDa	0.42	0.0165175	0.0292795	1.77264	0.564132	0.376751	0.825896
79	ATP-dependent 6-phosphofructokinase (ATP-PFK) (Phosphofructokinase) (EC 2.7.1.11) (Phosphohexokinase)	EGR_07554	89 kDa	0.15	0.034702	0.046687	1.34537	0.74329	0.823909	0.428002
80	Basement membrane specific heparan sulfate	EgrG_000575900	860 kDa	0.54	0.0423415	0.0351105	0.829222	1.20595	0.267606	-0.27017
81	Basement membrane-specific heparan sulfate proteoglycan core protein	EGR_03592	96 kDa	0.64	0.056619	0.0630905	1.1143	0.897425	0.19382	0.156137
82	Basigin	EGR_08038	35 kDa	0.14	0.030637	0.016421	0.535986	1.86572	0.853872	-0.899733
83	B-cell receptor-associated protein	EGR_08687	118 kDa	0.17	0.00273205	0.0034576	1.26557	0.790158	0.769551	0.339787
84	Beta-centractin	EGR_00966	45 kDa	0.46	0.0206345	0.032756	1.58744	0.629946	0.337242	0.666701
85	Betaine aldehyde dehydrogenase	EgrG_000904200	74 kDa	0.021	0.0259865	0.00833905	0.320899	3.11624	1.67778	-1.63981
86	Calcium binding protein	EgrG_000084500	40 kDa	0.22	0.083719	0.073301	0.87556	1.14213	0.657577	-0.191722
87	Calcium binding protein p22	EgrG_000447500	21 kDa	0.27	0.0461525	0.036012	0.780283	1.28159	0.568636	-0.357931
88	Calcium-binding protein SPEC 2C	EGR_01240	8 kDa	0.25	0.16226	0.19283	1.1884	0.841467	0.60206	0.249022
89	Calcium-transporting ATPase (EC 3.6.3.8)	EGR_06085	140 kDa	0.0024	0.00911835	0.002885	0.316395	3.16061	2.61979	-1.6602
90	Calcium-transporting ATPase (EC 3.6.3.8)	EgrG_001191500	130 kDa	0.79	0.021438	0.019595	0.914031	1.09405	0.102373	-0.129685
91	Calcium-transporting ATPase (EC 3.6.3.8)	EGR_00836	111 kDa	0.75	0.0393445	0.033662	0.855571	1.16881	0.124939	-0.225041
92	Calmodulin	EGR_01226	32 kDa	0.71	0.0184582	0.0235495	1.27583	0.783806	0.148742	0.351431
93	Calnexin	EGR_06707	63 kDa	0.031	0.0343755	0.00996025	0.289749	3.45127	1.50864	-1.78713
94	Calpain	EgrG_000719700	86 kDa	0.27	0.093062	0.0481685	0.517596	1.93201	0.568636	-0.950102
95	Calpain-A	EgrG_000911200	92 kDa	0.23	0.15709	0.231295	1.47237	0.679176	0.638272	0.558143
96	Calponin	EgrG_000595700	24 kDa	0.88	0.0242195	0.0261875	1.08126	0.92485	0.0555173	0.112709
97	Calreticulin	EGR_08108	45 kDa	0.39	0.03153	0.0179501	0.569301	1.75654	0.408935	-0.812737
98	cAMP dependent protein kinase regulatory (cAMP-dependent protein kinase type II regulatory subunit)	EgrG_000775600	42 kDa	0.7	0.065161	0.059785	0.917497	1.08992	0.154902	-0.124225
99	cAMP-dependent protein kinase catalytic subunit alpha	EGR_04421	42 kDa	0.87	0.011774	0.0132011	1.12121	0.891895	0.0604807	0.165054
100	Casein kinase II subunit alpha	EGR_04797	56 kDa	0.51	0.0089283	0.00326755	0.365977	2.73241	0.29243	-1.45018
101	Cathepsin b	EgrG_000790200	39 kDa	0.63	0.0137961	0.0075261	0.545526	1.83309	0.200659	-0.874281
102	Cathepsin d lysosomal aspartyl protease	EgrG_000970500	47 kDa	0.016	0.0158975	0.075669	4.75981	0.210093	1.79588	2.2509
103	CDC37 cell division cycle 37	EgrG_000920400	46 kDa	0.58	0.028913	0.035938	1.24297	0.804524	0.236572	0.313792
104	Cell division cycle and apoptosis regulator protein	EGR_02018	179 kDa	0.56	0.0069608	0.004834	0.69446	1.43997	0.251812	-0.526036
105	Cell polarity protein	EgrG_001110700	150 kDa	0.34	0.0105807	0.0078932	0.746	1.34048	0.468521	-0.422753
106	Chaperonin containing TCP1 subunit 2 beta	EgrG_000702700	67 kDa	0.27	0.0444435	0.0518965	1.1677	0.856387	0.568636	0.223665
107	Chaperonin containing TCP1 subunit 5 epsilon (T-complex protein 1 subunit epsilon)	EgrG_000717700	60 kDa	0.75	0.02394	0.026997	1.12769	0.886765	0.124939	0.173376
108	Chloride intracellular channel protein 5	EGR_04447	30 kDa	0.74	0.076908	0.072303	0.940123	1.06369	0.130768	-0.0890782
109	Citrate synthase	EgrG_001028500	51 kDa	0.26	0.11355	0.0935015	0.823439	1.21442	0.585027	-0.280266
110	Clathrin heavy chain	EgrG_000122200	191 kDa	0.56	0.020587	0.0167615	0.814179	1.22823	0.251812	-0.296582
111	Coatomer subunit gamma	EgrG_000129600	101 kDa	0.12	0.00523605	0.00228125	0.435681	2.29525	0.920819	-1.19865
112	Cofilin/actin-depolymerizing factor	EGR_03925	19 kDa	0.057	0.043362	0.062789	1.44802	0.690599	1.24413	0.534081
113	Cohesin subunit	EGR_01118	166 kDa	0.24	0.00292355	0.0039233	1.34196	0.745176	0.619789	0.424346
114	Collagen alpha 1V chain	EgrG_000144300	176 kDa	0.87	0.0091513	0.00939095	1.02619	0.974481	0.0604807	0.0372944
115	Collagen alpha 1V chain	EgrG_000203400	172 kDa	0.52	0.0033438	0.0048427	1.44826	0.690483	0.283997	0.534323
116	Collagen alpha-1(IV) chain	EGR_08512	174 kDa	0.0035	0.0142325	0.021473	1.50873	0.662809	2.45593	0.593335
117	Collagen alpha-1(IV) chain	EGR_08510	331 kDa	0.28	0.022898	0.0252275	1.10173	0.90766	0.552842	0.139776
118	Collagen alpha-1(XXIV) chain	EGR_03871	166 kDa	0.0018	0.0014417	0.0090935	6.30748	0.158542	2.74473	2.65706
119	Collagen alpha-1(XXVII) chain	EGR_03185	130 kDa	0.06	0.00896795	0.020706	2.30889	0.433109	1.22185	1.2072
120	Collagen alpha-2(I) chain	EGR_01301	127 kDa	0.07	0.0102337	0.013901	1.35836	0.736184	1.1549	0.441861
121	Collagen alpha-3(VI) chain (Kunitz protease inhibitor) (Kunitz protein 8)	EgrG_000534700	8 kDa	0.53	0.064248	0.0917075	1.4274	0.700575	0.275724	0.513388
122	Collagen type i ii iii v xi alpha	EgrG_001190600	123 kDa	0.36	0.0055775	0.00855735	1.53426	0.651779	0.443697	0.617545
123	COP9 signalosome complex subunit 1	EgrG_000933300	53 kDa	0.26	0.00503455	0.0077658	1.5425	0.648298	0.585027	0.625272
124	Cullin 2	EgrG_000981400	90 kDa	0.12	0.0042453	0.0019529	0.460015	2.17384	0.920819	-1.12025
125	Cupin 2 barrel domain containing protein	EgrG_000984300	12 kDa	0.17	0.0820815	0.140525	1.71202	0.584106	0.769551	0.775698
126	Cystatin B Stefin B (Cystatin-A3)	EgrG_000159200	11 kDa	0.52	0.078038	0.0966495	1.23849	0.807433	0.283997	0.308585
127	Cysteine and glycine rich protein 1 (Cysteine and glycine-rich protein)	EgrG_000893500	19 kDa	0.043	0.107258	0.0514965	0.480118	2.08282	1.36653	-1.05854
128	Cysteinyl-tRNA synthetase, cytoplasmic	EGR_00193	106 kDa	0.96	0.0050918	0.0053432	1.04937	0.95295	0.0177288	0.0695283
129	Cysticercus cellulosae specific antigenic	EgrG_000342900	25 kDa	0.97	0.0637011	0.061012	0.957786	1.04407	0.0132283	-0.0622253
130	Cytochrome b c1 complex subunit 2 (Putative mitochondrial-processing peptidase subunit alpha-1)	EgrG_000091700	53 kDa	0.093	0.00795805	0.0053813	0.676208	1.47883	1.03152	-0.56446
131	Cytoplasmic dynein 1 heavy chain	EGR_01376	520 kDa	0.011	0.0028364	0.000907625	0.319992	3.12508	1.95861	-1.64389
132	Dehydrogenase/reductase SDR family member	EGR_07430	38 kDa	0.00069	0.029967	0.0089241	0.297798	3.35799	3.16115	-1.7476
133	Dihydrolipoamide acetyltransferase component of pyruvate dehydrogenase complex (EC 2.3.1.-)	EgrG_000601400	53 kDa	0.69	0.025733	0.0218975	0.85095	1.17516	0.161151	-0.232853
134	Dihydrolipoyl dehydrogenase (EC 1.8.1.4)	EGR_01706	55 kDa	0.34	0.0681705	0.060109	0.881745	1.13411	0.468521	-0.181567
135	Dihydropyrimidinase	EgrG_000953400	64 kDa	0.49	0.0241955	0.0354515	1.46521	0.682496	0.309804	0.551108
136	Dipeptidyl peptidase 3 (EC 3.4.14.4) (Dipeptidyl aminopeptidase III) (Dipeptidyl peptidase III)	EgrG_001028100	83 kDa	0.017	0.024112	0.0086011	0.356714	2.80336	1.76955	-1.48716
137	DNA-binding protein HEXBP	EGR_00593	11 kDa	0.56	0.0821955	0.074108	0.901607	1.10913	0.251812	-0.14943
138	DNA-binding protein HEXBP	EGR_00594	30 kDa	0.98	0.0345075	0.034195	0.990944	1.00914	0.00877392	-0.0131246
139	DnaJ subfamily A	EgrG_000101800	44 kDa	0.71	0.064187	0.0621985	0.96902	1.03197	0.148742	-0.0454013
140	DnaJ subfamily B	EgrG_000614200	40 kDa	0.58	0.0185945	0.0133839	0.719777	1.38932	0.236572	-0.474377
141	Dynein light chain	EgrG_000684700	21 kDa	0.73	0.0759575	0.0857985	1.12956	0.885301	0.136677	0.17576
142	Dynein light chain	EgrG_000941000	22 kDa	0.71	0.0696845	0.064856	0.930709	1.07445	0.148742	-0.103598
143	Dynein light chain (Dynein light chain 1, cytoplasmic)	EgrG_001060400	10 kDa	0.23	0.064514	0.0885065	1.3719	0.728918	0.638272	0.456171
144	Dynein light chain (Dynein light chain 2, cytoplasmic)	EgrG_000941100	11 kDa	0.11	0.18762	0.216245	1.15257	0.867627	0.958607	0.204853
145	Dynein light chain 1, cytoplasmic	EGR_04637	12 kDa	0.73	0.17422	0.191085	1.0968	0.911741	0.136677	0.133304
146	Dynein light chain 2, cytoplasmic	EGR_09469	11 kDa	0.092	0.0572635	0.112772	1.96935	0.507781	1.03621	0.977721
147	Dynein light chain type 1 2	EgrG_000967000	68 kDa	0.54	0.02107	0.0140899	0.668716	1.4954	0.267606	-0.580534
148	Elongation factor 1 delta	EgrG_000517100	28 kDa	0.39	0.0287445	0.0227485	0.791404	1.26358	0.408935	-0.337515
149	Elongation factor 1-alpha	EgrG_000982200	50 kDa	0.049	0.091483	0.15607	1.706	0.586166	1.3098	0.770618
150	Elongation factor 1-beta	EgrG_000954000	25 kDa	0.44	0.0240005	0.021309	0.887857	1.12631	0.356547	-0.171602
151	Elongation factor 1-gamma (Eukaryotic translation elongation factor 1)	EgrG_000113800	48 kDa	0.096	0.114245	0.139385	1.22005	0.819636	1.01773	0.286944
152	Elongation factor 2	EgrG_000865300	94 kDa	0.097	0.0485395	0.0972365	2.00324	0.49919	1.01323	1.00234
153	Elongation factor Tu	EGR_09971	56 kDa	0.65	0.0213779	0.0328605	1.53712	0.650565	0.187087	0.620234
154	Endophilin B2	EgrG_000060900	29 kDa	0.022	0.129905	0.0405845	0.312417	3.20085	1.65758	-1.67846
155	Endoplasmin	EgrG_001043900	86 kDa	0.51	0.0095717	0.0130052	1.35871	0.73599	0.29243	0.442242
156	Enhancer of rudimentary homolog	EgrG_000890200	12 kDa	0.35	0.0705695	0.091452	1.29591	0.771656	0.455932	0.37397
157	Enolase	EGR_07685	115 kDa	0.24	0.230565	0.2666	1.15629	0.864835	0.619789	0.209503
158	Epididymal secretory protein E1 (Niemann Pick C2 protein)	EgrG_000682900	20 kDa	0.93	0.0179159	0.0166205	0.927698	1.07794	0.0315171	-0.108273
159	ES1 protein mitochondrial	EgrG_000999800	26 kDa	0.14	0.056547	0.11367	2.0102	0.497464	0.853872	1.00734
160	Estradiol 17 beta-dehydrogenase	EGR_09847	38 kDa	0.0021	0.0098417	0.18411	18.7071	0.0534555	2.67778	4.22552
161	Estradiol 17 beta-dehydrogenase	EGR_09848	36 kDa	0.59	0.100461	0.120885	1.2033	0.831046	0.229148	0.267
162	Eukaryotic initiation factor 4A	EGR_06994	60 kDa	0.065	0.0191035	0.0069863	0.365708	2.73442	1.18709	-1.45124
163	Eukaryotic translation initiation factor 3 subunit C (eIF3c) (Eukaryotic translation initiation factor 3 subunit 8)	EGR_04188	118 kDa	0.49	0.0320675	0.036259	1.13071	0.884401	0.309804	0.177227
164	Eukaryotic translation initiation factor 5A (eIF-5A)	EgrG_000749800	20 kDa	0.28	0.089563	0.1124	1.25498	0.796824	0.552842	0.327667
165	Expressed conserved protein	EgrG_000224500	46 kDa	0.53	0.0543505	0.0463335	0.852494	1.17303	0.275724	-0.230238
166	Expressed conserved protein	EgrG_000359000	16 kDa	0.22	0.043079	0.072382	1.68022	0.595162	0.657577	0.748646
167	Expressed conserved protein	EgrG_000412500	14 kDa	0.062	0.243845	0.090014	0.369144	2.70897	1.20761	-1.43774
168	Expressed conserved protein	EgrG_000470500	82 kDa	0.35	0.0139845	0.0104195	0.745075	1.34215	0.455932	-0.424543
169	Expressed conserved protein	EgrG_001051900	14 kDa	0.95	0.081328	0.086468	1.0632	0.940556	0.0222764	0.0884142
170	Expressed protein	EgrG_000305900	50 kDa	0.62	0.0167675	0.019592	1.16845	0.855834	0.207608	0.224597
171	Expressed protein	EgrG_001118300	106 kDa	0.06	0.0134825	0.00265755	0.197111	5.07328	1.22185	-2.34292
172	F-actin-capping protein subunit alpha	EGR_02698	33 kDa	0.17	0.020757	0.024432	1.17705	0.849583	0.769551	0.235174
173	Far upstream element-binding protein 2	EGR_02828	58 kDa	0.17	0.010695	0.0097312	0.909883	1.09904	0.769551	-0.136247
174	Fascin-2	EGR_09978	71 kDa	0.28	0.006687	0.01054	1.57619	0.63444	0.552842	0.656444
175	Fatty acid amide hydrolase 1	EgrG_000743700	65 kDa	0.034	0.014514	0.03086	2.12622	0.470318	1.46852	1.08829
176	Fatty acid binding protein FABP2	EgrG_000549850	24 kDa	0.37	0.092209	0.0779805	0.845693	1.18246	0.431798	-0.241794
177	FERM domain-containing protein 3	EGR_00596	98 kDa	0.21	0.0258035	0.0137798	0.534026	1.87257	0.677781	-0.905017
178	Filamin-A	EGR_01619	306 kDa	0.91	0.0272765	0.027615	1.01241	0.987742	0.0409586	0.0177936
179	Four and a half LIM domains protein 2	EgrG_000146500	27 kDa	0.15	0.0536425	0.0243925	0.454723	2.19914	0.823909	-1.13694
180	Four and a half LIM domains protein 2 (Four and a half LIM domains-containing protein)	EgrG_000595200	63 kDa	0.72	0.0313995	0.0234569	0.747045	1.33861	0.142668	-0.420732
181	Four and a half LIM domains-containing protein	EGR_04801	26 kDa	0.6	0.01219	0.018153	1.48917	0.671514	0.221849	0.57451
182	Fructose 16 bisphosphatase 1	EgrG_000261600	40 kDa	0.48	0.032229	0.05381	1.66961	0.598941	0.318759	0.739515
183	Fructose-bisphosphate aldolase (EC 4.1.2.13)	EgrG_000905600	40 kDa	0.23	0.32193	0.452915	1.40687	0.710796	0.638272	0.492493
184	Galectin carbohydrate recognition domain	EgrG_000226500	139 kDa	0.26	0.004842	0.0028573	0.590107	1.69461	0.585027	-0.760951
185	GDP L fucose synthase	EgrG_000476900	46 kDa	0.0042	0.0196555	0.0427775	2.17636	0.459482	2.37675	1.12192
186	GDP-mannose 4,6 dehydratase	EGR_09929	40 kDa	0.11	0.00814965	0.0292555	3.58979	0.278568	0.958607	1.8439
187	Gelsolin (Severin)	EgrG_000882300	42 kDa	0.71	0.35329	0.47012	1.33069	0.751489	0.148742	0.412176
188	Glucose-6-phosphate isomerase (EC 5.3.1.9)	EgrG_000626300	62 kDa	0.85	0.10945	0.106497	0.97302	1.02773	0.0705811	-0.0394592
189	Glutamate dehydrogenase	EgrG_000589100	58 kDa	0.18	0.0762035	0.033969	0.445767	2.24332	0.744727	-1.16564
190	Glutaminyl-tRNA synthetase	EGR_06669	65 kDa	0.32	0.011839	0.0138925	1.17345	0.852186	0.49485	0.230759
191	Glutaredoxin 3	EgrG_000195300	24 kDa	0.45	0.016011	0.0244745	1.52861	0.654191	0.346787	0.612216
192	Glutathione S transferase (Glutathione S-transferase class-mu isozyme)	EgrG_000685900	24 kDa	0.17	0.0421585	0.0306465	0.726935	1.37564	0.769551	-0.460101
193	Glutathione S-transferase (EC 2.5.1.18)	EGR_07276	26 kDa	0.041	0.24975	0.153215	0.613473	1.63006	1.38722	-0.704927
194	Glutathione S-transferase class-mu isozyme	EGR_04787	30 kDa	0.98	0.176352	0.172471	0.97799	1.02251	0.00877392	-0.0321082
195	Glyceraldehyde-3-phosphate dehydrogenase (EC 1.2.1.12)	EGR_05325	36 kDa	0.91	0.863025	0.81353	0.942649	1.06084	0.0409586	-0.0852068
196	Glycerol-3-phosphate dehydrogenase [NAD(+)] (EC 1.1.1.8)	EgrG_000686100	40 kDa	0.00019	0.010596	0.027413	2.58711	0.386532	3.72125	1.37134
197	Glycerol-3-phosphate dehydrogenase [NAD(+)] (EC 1.1.1.8)	EGR_09089	40 kDa	0.003	0.00262725	0.044269	16.8499	0.0593474	2.52288	4.07467
198	Glycogen debranching enzyme	EgrG_000644500	176 kDa	0.039	0.00428925	0.018231	4.25039	0.235272	1.40894	2.0876
199	Glycogenin-1	EGR_04228	61 kDa	0.3	0.0129751	0.0270285	2.08311	0.480051	0.522879	1.05874
200	GMP synthase [glutamine-hydrolyzing]	EGR_08435	81 kDa	0.12	0.01629	0.00719795	0.441863	2.26314	0.920819	-1.17833
201	GTP-binding nuclear protein	EgrG_000127100	24 kDa	0.36	0.0199875	0.0120645	0.603602	1.65672	0.443697	-0.72833
202	GTP-binding protein SAR1B	EgrG_000100200	22 kDa	0.51	0.0120769	0.0180555	1.49504	0.668877	0.29243	0.580188
203	Guanine nucleotide binding protein G protein	EgrG_001157600	41 kDa	0.86	0.032415	0.033583	1.03603	0.96522	0.0655015	0.0510695
204	Guanine nucleotide-binding protein subunit beta	EGR_04008	41 kDa	0.99	0.0519755	0.051783	0.996296	1.00372	0.00436481	-0.00535318
205	Guanine nucleotide-binding protein subunit beta-2-like protein	EGR_07740	37 kDa	0.4	0.026189	0.022066	0.842567	1.18685	0.39794	-0.247136
206	Gynecophoral canal protein (Transforming growth factor-beta-induced protein ig-h3)	EgrG_000824400	73 kDa	0.038	0.0236955	0.00926185	0.39087	2.5584	1.42022	-1.35524
207	Heat shock 10 kDa protein 1 (Heat shock protein)	EgrG_000320800	14 kDa	0.23	0.0949895	0.065722	0.691887	1.44532	0.638272	-0.531392
208	Heat shock 70 kDa protein 4 (Heat shock cognate protein)	EgrG_001085400	71 kDa	0.048	0.39448	0.47766	1.21086	0.825859	1.31876	0.276032
209	Heat shock protein	EGR_03136	64 kDa	0.077	0.117165	0.189465	1.61708	0.618399	1.11351	0.69339
210	Heat shock protein 105 (Fragment)	EgrG_000917000	73 kDa	0.02	0.018896	0.0419425	2.21965	0.450522	1.69897	1.15033
211	Heat shock protein 71 kDa protein	EgrG_001085100	73 kDa	0.076	0.00286615	0.0326025	11.375	0.087912	1.11919	3.5078
212	Heat Shock protein family member hsp 3	EgrG_000249600	72 kDa	0.28	0.038299	0.024453	0.638476	1.56623	0.552842	-0.647295
213	Heat shock protein HSP 90-alpha	EGR_10560	84 kDa	0.065	0.146375	0.280795	1.91833	0.521288	1.18709	0.939848
214	Hemicentin-1	EGR_02369	458 kDa	0.16	0.0038092	0.00086142	0.226142	4.422	0.79588	-2.1447
215	Histone	EgrG_002016600	34 kDa	0.043	0.0710695	0.18414	2.59098	0.385954	1.36653	1.3735
216	Histone H1 delta	EgrG_000906000	21 kDa	0.98	0.0629305	0.0631885	1.0041	0.995917	0.00877392	0.00590261
217	Histone H2A	EgrG_000472600	14 kDa	0.99	0.48613	0.48874	1.00537	0.99466	0.00436481	0.00772502
218	Histone H2B	EgrG_000472800	13 kDa	0.28	0.1574	0.18394	1.16861	0.855714	0.552842	0.2248
219	Hsc70-interacting protein	EGR_00627	40 kDa	0.79	0.0609605	0.057189	0.938132	1.06595	0.102373	-0.0921371
220	Hydatid disease diagnostic antigen P-29 (p29)	P29 EGR_04939	27 kDa	0.12	1.4095	1.0856	0.770202	1.29836	0.920819	-0.376691
221	Inorganic pyrophosphatase	EgrG_000487400	34 kDa	0.14	0.026175	0.0425755	1.62657	0.61479	0.853872	0.701834
222	Inosine-5'-monophosphate dehydrogenase (IMP dehydrogenase) (IMPD) (IMPDH) (EC 1.1.1.205)	EGR_04088	55 kDa	0.56	0.0150845	0.0115007	0.762418	1.31162	0.251812	-0.391345
223	Inositol-1-monophosphatase (EC 3.1.3.25)	EgrG_000451900	29 kDa	0.083	0.0309425	0.011899	0.384552	2.60043	1.08092	-1.37875
224	Inositol-tetrakisphosphate 1-kinase	EGR_01752	148 kDa	0.77	0.00504155	0.00622775	1.23528	0.80953	0.113509	0.304844
225	Integrin beta	EGR_03922	110 kDa	0.66	0.00481165	0.0041655	0.865711	1.15512	0.180456	-0.208042
226	Isocitrate dehydrogenase [NAD] subunit, mitochondrial	EgrG_000344100	40 kDa	0.55	0.01585	0.0104259	0.657782	1.52026	0.259637	-0.604318
227	KH domain containing RNA binding signal	EgrG_000507000	34 kDa	0.65	0.0135136	0.0166145	1.22947	0.813362	0.187087	0.298031
228	Lamin dm0	EgrG_000973500	69 kDa	0.54	0.0328585	0.021305	0.648386	1.54229	0.267606	-0.625075
229	Lamin-B2	EGR_02565	71 kDa	0.0082	0.021778	0.0016971	0.0779273	12.8325	2.08619	-3.68173
230	Large subunit ribosomal protein 23	EgrG_000954600	18 kDa	0.0071	0.0174355	0.038076	2.18382	0.457913	2.14874	1.12685
231	Large subunit ribosomal protein 6	EgrG_000322250	210 kDa	0.44	0.00443785	0.0100146	2.25664	0.443136	0.356547	1.17418
232	Large subunit ribosomal protein L27Ae	EgrG_001015500	17 kDa	0.92	0.032259	0.031463	0.975325	1.0253	0.0362122	-0.0360455
233	Leucyl aminopeptidase	EgrG_000855000	61 kDa	0.84	0.0109808	0.0126114	1.14849	0.870708	0.0757207	0.19974
234	Leucyl aminopeptidase (Putative aminopeptidase W07G4.4)	EgrG_001031700	56 kDa	0.069	0.0074539	0.014288	1.91685	0.52169	1.16115	0.938737
235	LIM zinc bindingdomain containing protein	EgrG_000539800	18 kDa	0.0038	0.0350835	0.019154	0.545955	1.83165	2.42022	-0.873147
236	L-lactate dehydrogenase (EC 1.1.1.27)	EgrG_000660800	35 kDa	0.076	0.0131745	0.0048615	0.369008	2.70997	1.11919	-1.43827
237	L-lactate dehydrogenase (EC 1.1.1.27)	EGR_02865	39 kDa	0.86	0.170655	0.17886	1.04808	0.954126	0.0655015	0.0677481
238	Lon protease homolog, mitochondrial (EC 3.4.21.53)	EgrG_000324100	110 kDa	0.2	0.00769815	0.00466345	0.605788	1.65074	0.69897	-0.723114
239	Long chain fatty acid coenzyme A ligase 4	EgrG_000376500	89 kDa	0.0077	0.0084074	0.0242155	2.88026	0.347191	2.11351	1.5262
240	Lysosomal alpha-glucosidase	EgrG_000143500	102 kDa	0.46	0.00743365	0.00917075	1.23368	0.810583	0.337242	0.302969
241	MACRO domain-containing protein 2	EGR_05938	30 kDa	0.44	0.0105047	0.0193865	1.84551	0.541856	0.356547	0.884017
242	Major egg antigen	EGR_01882	54 kDa	0.66	0.019017	0.016463	0.865699	1.15514	0.180456	-0.208062
243	Major egg antigen p40 (Small heat shock protein p36)	EgrG_000212700	36 kDa	0.22	0.50213	0.525815	1.04717	0.954956	0.657577	0.0664944
244	Major vault protein	EgrG_000142500	97 kDa	0.015	0.379795	0.12536	0.330073	3.02963	1.82391	-1.59914
245	Malate dehydrogenase (EC 1.1.1.37)	EgrG_000417100	37 kDa	0.75	0.456795	0.42386	0.9279	1.0777	0.124939	-0.107959
246	Malate dehydrogenase (EC 1.1.1.37)	EgrG_001185000	36 kDa	0.39	0.365645	0.521315	1.42574	0.70139	0.408935	0.511712
247	Malic enzyme	EgrG_000645800	65 kDa	0.073	0.024632	0.038656	1.56934	0.63721	1.13668	0.650159
248	Malic enzyme	EgrG_001145700	70 kDa	0.41	0.055458	0.083708	1.50939	0.662517	0.387216	0.59397
249	MICOS complex subunit MIC60 (Mitofilin)	EgrG_000851600	70 kDa	0.7	0.00837785	0.0066142	0.789487	1.26665	0.154902	-0.341013
250	Microtubule associated protein 1A	EgrG_000733000	94 kDa	0.036	0.023002	0.015484	0.673159	1.48553	1.4437	-0.570981
251	Microtubule associated protein 1S	EgrG_000346700	177 kDa	0.074	0.022008	0.00884465	0.401883	2.48828	1.13077	-1.31515
252	Mitochondria fission 1 protein	EGR_01777	16 kDa	0.72	0.022566	0.0210825	0.93426	1.07037	0.142668	-0.0981048
253	Mitochondrial carrier protein	EGR_06574	32 kDa	0.026	0.0475985	0.0411565	0.86466	1.15652	1.58503	-0.209796
254	Mitochondrial dicarboxylate carrier (Mitochondrial substrate solute carrier)	EgrG_000595000	32 kDa	0.013	0.0510985	0.021425	0.419288	2.38499	1.88606	-1.25399
255	Mitochondrial processing peptidase beta subunit (Mitochondrial-processing peptidase subunit beta)	EgrG_000113700	55 kDa	0.41	0.0118142	0.0163065	1.38025	0.724509	0.387216	0.464925
256	Mitochondrial trans 2 enoyl coenzyme A reductase (Putative trans-2-enoyl-CoA reductase)	EgrG_000727100	40 kDa	0.075	0.047748	0.027413	0.574118	1.7418	1.12494	-0.80058
257	Moesin/ezrin/radixin	EGR_01163	68 kDa	0.31	0.046628	0.054131	1.16091	0.861392	0.508638	0.215258
258	Myoferlin	EgrG_000825200	230 kDa	0.31	0.045421	0.0335815	0.739339	1.35256	0.508638	-0.435693
259	Myosin essential light chain	EgrG_000835500	26 kDa	0.81	0.138685	0.159661	1.15125	0.868622	0.091515	0.2032
260	Myosin heavy chain	EgrG_000920900	224 kDa	0.65	0.23124	0.256025	1.10718	0.903193	0.187087	0.146894
261	Myosin regulatory light chain	EgrG_000110000	33 kDa	0.64	0.136325	0.161005	1.18104	0.846713	0.19382	0.240055
262	Myosin-11	EGR_01108	229 kDa	0.98	0.01077	0.0108474	1.00719	0.99286	0.00877392	0.0103377
263	NAD(P)H-hydrate epimerase (EC 5.1.99.6) (NAD(P)HX epimerase)	EgrG_000736050	41 kDa	0.16	0.0286595	0.042342	1.47742	0.676857	0.79588	0.563076
264	NADH cytochrome b5 reductase 3	EgrG_000865900	36 kDa	0.64	0.039186	0.0460755	1.17582	0.850474	0.19382	0.233662
265	NADP binding domain	EgrG_000511900	49 kDa	0.27	0.0414915	0.0540465	1.30259	0.7677	0.568636	0.381385
266	Nadp transhydrogenase	EgrG_000591000	113 kDa	0.54	0.0084453	0.0061582	0.729187	1.37139	0.267606	-0.45564
267	NADP-dependent malic enzyme	EGR_08476	73 kDa	0.37	0.017444	0.021559	1.2359	0.809128	0.431798	0.305559
268	Nardilysin (Fragment)	EgrG_000921800	54 kDa	0.83	0.00600575	0.0065307	1.08741	0.919618	0.0809219	0.120893
269	Ndr	EgrG_001065500	40 kDa	0.07	0.085304	0.0631125	0.739854	1.35162	1.1549	-0.434688
270	Ng dimethylarginine dimethylaminohydrolase	EgrG_000423300	37 kDa	0.86	0.022662	0.0231635	1.02213	0.97835	0.0655015	0.0315781
271	Non lysosomal glucosylceramidase	EgrG_000876700	110 kDa	0.061	0.0058472	0.0084643	1.44758	0.690807	1.21467	0.533645
272	Nuclear transport factor 2	EgrG_000601000	14 kDa	0.093	0.0304425	0.0205855	0.676209	1.47883	1.03152	-0.564458
273	Nuclease-sensitive element-binding protein	EGR_01213	36 kDa	0.52	0.0187621	0.0296355	1.57954	0.633094	0.283997	0.659509
274	Nucleoside diphosphate kinase (EC 2.7.4.6)	EGR_05582	27 kDa	0.048	0.074672	0.152835	2.04675	0.488579	1.31876	1.03334
275	Oncosphere protein Tso22e	EgrG_000962000	42 kDa	0.75	0.0576625	0.0493295	0.855487	1.16893	0.124939	-0.225183
276	Paramyosin	EgrG_000763300	99 kDa	0.31	0.245345	0.274725	1.11975	0.893057	0.508638	0.163176
277	PDZ and LIM domain protein	EGR_05923	21 kDa	0.082	0.050471	0.0359475	0.712241	1.40402	1.08619	-0.489563
278	Peptidyl-prolyl cis-trans isomerase (PPIase) (EC 5.2.1.8)	EgrG_000920600	17 kDa	0.41	0.367075	0.414845	1.13014	0.884849	0.387216	0.176498
279	Peptidyl-prolyl cis-trans isomerase (PPIase) (EC 5.2.1.8)	EGR_00765	26 kDa	0.36	0.0186618	0.040525	2.17155	0.460501	0.443697	1.11872
280	Peptidylprolyl isomerase (EC 5.2.1.8)	EGR_05248	12 kDa	0.13	0.075417	0.0345985	0.458763	2.17978	0.886057	-1.12418
281	Phosphate carrier protein	EGR_07404	35 kDa	0.2	0.021408	0.0114793	0.536215	1.86492	0.69897	-0.899115
282	Phosphoenolpyruvate carboxykinase [GTP]	EGR_07484	70 kDa	0.35	0.52528	0.602505	1.14702	0.871827	0.455932	0.197887
283	Phosphoglucomutase	EgrG_000943900	63 kDa	0.12	0.07645	0.064998	0.850203	1.17619	0.920819	-0.234121
284	Phosphoglycerate kinase (EC 2.7.2.3)	EGR_05752	44 kDa	0.56	0.2218	0.20386	0.919116	1.088	0.251812	-0.121681
285	Phospholipid hydroperoxide glutathione	EgrG_000374800	28 kDa	0.11	0.0138445	0.0238965	1.72606	0.579353	0.958607	0.787486
286	Platelet-activating factor acetylhydrolase IB subunit gamma	EGR_04096	38 kDa	0.29	0.026917	0.012319	0.457666	2.185	0.537602	-1.12763
287	Profilin	EgrG_000122100	13 kDa	0.22	0.12196	0.175275	1.43715	0.695821	0.657577	0.523212
288	Programmed cell death 6 interacting protein	EgrG_000997550	90 kDa	0.73	0.0135425	0.0128795	0.951043	1.05148	0.136677	-0.0724175
289	Programmed cell death protein	EgrG_000925800	15 kDa	0.91	0.0460295	0.0491115	1.06696	0.937245	0.0409586	0.0935021
290	Prohibitin (Prohibitin-2)	EgrG_000435200	32 kDa	0.9	0.0413735	0.0391925	0.947285	1.05565	0.0457575	-0.0781294
291	Prohibitin protein WPH	EgrG_000738700	30 kDa	0.75	0.0138045	0.0109944	0.79644	1.25559	0.124939	-0.328363
292	Prosaposin a preproprotein	EgrG_000733100	114 kDa	0.96	0.00986995	0.0102325	1.03673	0.964569	0.0177288	0.052044
293	Proteasome endopeptidase complex (EC 3.4.25.1)	EGR_03819	62 kDa	0.27	0.0026429	0.00487395	1.84417	0.54225	0.568636	0.88297
294	Proteasome prosome macropain subunit beta	EgrG_000252500	24 kDa	0.093	0.017841	0.0120645	0.676223	1.4788	1.03152	-0.564428
295	Proteasome subunit alpha type (EC 3.4.25.1)	EgrG_000682700	30 kDa	0.17	0.0233225	0.027452	1.17706	0.849574	0.769551	0.235189
296	Proteasome subunit alpha type (EC 3.4.25.1)	EgrG_000864950	29 kDa	0.32	0.00905855	0.0232535	2.56702	0.389556	0.49485	1.3601
297	Proteasome subunit alpha type (EC 3.4.25.1)	EgrG_001120300	26 kDa	0.92	0.0162715	0.015697	0.964693	1.0366	0.0362122	-0.0518584
298	Proteasome subunit alpha type (EC 3.4.25.1)	EgrG_001182700	27 kDa	0.65	0.0392525	0.0365745	0.931775	1.07322	0.187087	-0.101946
299	Proteasome subunit beta (EC 3.4.25.1)	EgrG_001150600	27 kDa	0.82	0.0156715	0.0169695	1.08283	0.92351	0.0861861	0.114801
300	Protein AHNAK2	EgrG_000760400	173 kDa	0.91	0.0063445	0.0054673	0.861739	1.16044	0.0409586	-0.214678
301	Protein disulfide-isomerase (EC 5.3.4.1)	EGR_08944	55 kDa	0.039	0.031717	0.051831	1.63417	0.611931	1.40894	0.708559
302	Protein disulfide-isomerase (EC 5.3.4.1)	EgrG_001022300	81 kDa	0.25	0.0470095	0.0275185	0.585382	1.70829	0.60206	-0.772551
303	Protein DJ-1	EgrG_000135900	19 kDa	0.6	0.108669	0.0704835	0.648607	1.54177	0.221849	-0.624583
304	Protein fam79a	EgrG_000499000	46 kDa	0.19	0.025512	0.0136543	0.535213	1.86842	0.721246	-0.901815
305	Protein transport protein Sec23A	EgrG_000529300	86 kDa	0.92	0.00370035	0.0040122	1.08428	0.922275	0.0362122	0.116732
306	Protein transport protein Sec61 subunit alpha-like protein	EGR_00201	111 kDa	0.81	0.00525385	0.00456935	0.869715	1.1498	0.091515	-0.201386
307	Purine nucleoside phosphorylase (PNP) (EC 2.4.2.1)	EgrG_000622900	32 kDa	0.039	0.098687	0.0269765	0.273354	3.65826	1.40894	-1.87116
308	Putative mannose-6-phosphate isomerase	EGR_07289	48 kDa	0.77	0.0165685	0.017971	1.08465	0.921958	0.113509	0.117228
309	Putative phosphoglycerate mutase	EGR_00140	28 kDa	0.39	0.504925	0.393195	0.77872	1.28416	0.408935	-0.360824
310	Putative small nuclear ribonucleoprotein Sm D2 (Small nuclear ribonucleoprotein Sm)	EgrG_000458700	14 kDa	0.57	0.066861	0.07646	1.14357	0.874457	0.244125	0.19354
311	Pyrroline 5 carboxylate reductase	EgrG_000233100	31 kDa	0.0011	0.0099199	0.00361065	0.36398	2.7474	2.95861	-1.45807
312	Pyruvate dehydrogenase (Pyruvate dehydrogenase E1 component subunit beta)	EgrG_000956200	39 kDa	0.31	0.0401005	0.0294335	0.733993	1.36241	0.508638	-0.446161
313	Pyruvate dehydrogenase E1 component subunit alpha (EC 1.2.4.1)	EgrG_000590700	42 kDa	0.18	0.039925	0.0234895	0.588341	1.6997	0.744727	-0.765276
314	Pyruvate kinase (EC 2.7.1.40)	EgrG_001078100	62 kDa	0.26	0.0213015	0.0309	1.4506	0.689369	0.585027	0.536652
315	Rab GDP dissociation inhibitor	EgrG_000767200	50 kDa	0.41	0.048309	0.0699065	1.44707	0.691052	0.387216	0.533135
316	Rab3 (Ras-related protein Rab-3)	EgrG_000937500	24 kDa	0.88	0.0403295	0.0412545	1.02294	0.977578	0.0555173	0.032716
317	Ras C3 botulinum toxin substrate 2 (Ras-related C3 botulinum toxin substrate 2)	EgrG_000261400	21 kDa	0.1	0.0401655	0.018812	0.468362	2.1351	1	-1.0943
318	Ras protein m ras	EgrG_000952100	26 kDa	0.54	0.016482	0.01354	0.821502	1.21728	0.267606	-0.283664
319	Ras protein rab (Ras-related protein Rab-5B)	EgrG_000990600	22 kDa	0.088	0.0190835	0.0310185	1.62541	0.61523	1.05552	0.700803
320	Ras protein Rab 2A (Ras-related protein Rab-2A)	EgrG_000430800	23 kDa	0.56	0.0269715	0.0174	0.645125	1.55009	0.251812	-0.632348
321	Ras protein Rap 1b	EgrG_000859400	21 kDa	0.55	0.021026	0.025879	1.23081	0.812473	0.259637	0.299607
322	Ras-related protein RABD2A (Small GTP binding protein)	EgrG_000255300	22 kDa	0.76	0.00969745	0.00777215	0.801463	1.24772	0.119186	-0.319292
323	Receptor expression-enhancing protein	EgrG_001073400	30 kDa	0.28	0.0114615	0.016496	1.43925	0.694805	0.552842	0.52532
324	Reticulon-like protein	EGR_04657	25 kDa	0.14	0.02894	0.00947365	0.327355	3.05479	0.853872	-1.61107
325	Rho gdp dissociation inhibitor	EgrG_001152900	24 kDa	0.51	0.0445465	0.0368605	0.827461	1.20852	0.29243	-0.273236
326	Ribose-5-phosphate isomerase	EGR_07012	29 kDa	0.21	0.046383	0.0271705	0.585786	1.70711	0.677781	-0.771555
327	Ribosomal protein L15	EgrG_000252800	24 kDa	0.28	0.0141025	0.0202965	1.43921	0.694824	0.552842	0.52528
328	Ribosomal protein l4	EgrG_000860300	51 kDa	0.35	0.0105349	0.017034	1.6169	0.618466	0.455932	0.693234
329	Ribosomal protein l5	EgrG_000217700	35 kDa	0.48	0.025498	0.014168	0.555651	1.79969	0.318759	-0.847748
330	Ribosomal protein S3	EgrG_001167300	26 kDa	0.98	0.047818	0.048114	1.00619	0.993848	0.00877392	0.00890295
331	Sarcoplasmic calcium-binding protein	EgrG_000184100	45 kDa	0.86	0.128555	0.121459	0.944802	1.05842	0.0655015	-0.0819163
332	Serine protease HTRA2	EGR_02598	51 kDa	0.82	0.0081006	0.0102723	1.26809	0.788587	0.0861861	0.342659
333	Serine protease inhibitor	EgrG_001193100	40 kDa	0.015	0.060694	0.0244525	0.402882	2.48212	1.82391	-1.31157
334	Serine/threonine-protein phosphatase (EC 3.1.3.16)	EgrG_001106500	35 kDa	0.48	0.0221935	0.0174365	0.785658	1.27282	0.318759	-0.348027
335	Serine/threonine-protein phosphatase (EC 3.1.3.16)	EGR_09295	48 kDa	0.79	0.0216585	0.0236285	1.09096	0.916626	0.102373	0.125595
336	Serine/threonine-protein phosphatase 2A regulatory subunit A alpha isoform	EGR_09663	90 kDa	0.9	0.00695835	0.0074936	1.07692	0.928572	0.0457575	0.106914
337	Serine:threonine protein kinase KDX1	EgrG_000597600	16 kDa	0.38	0.281075	0.424595	1.51061	0.661984	0.420216	0.595132
338	Seryl tRNA Synthetase (Seryl-tRNA synthetase, cytoplasmic)	EgrG_001197300	63 kDa	0.01	0.0484465	0.0062857	0.129745	7.70742	2	-2.94625
339	Sh3 domain binding glutamic acid rich	EgrG_000318500	11 kDa	0.31	0.0457375	0.082917	1.81289	0.551606	0.508638	0.85829
340	Sj ts4 protein	EgrG_000393000	38 kDa	0.0081	0.131285	0.183515	1.39784	0.715391	2.09151	0.483196
341	Small nuclear ribonucleoprotein D1 polypeptide	EgrG_000582900	14 kDa	0.2	0.0684015	0.0451365	0.659876	1.51544	0.69897	-0.599733
342	Small nuclear ribonucleoprotein G	EgrG_000866000	9 kDa	0.27	0.03178	0.061684	1.94097	0.515207	0.568636	0.956777
343	Small subunit ribosomal protein s20e	EgrG_001166500	14 kDa	0.36	0.0245885	0.031528	1.28223	0.779894	0.443697	0.35865
344	Sodium/potassium-transporting ATPase subunit alpha (EC 3.6.3.-)	EgrG_000342600	113 kDa	0.82	0.058317	0.05311	0.910712	1.09804	0.0861861	-0.134933
345	Spectrin alpha actinin	EgrG_000151600	282 kDa	0.29	0.054185	0.064095	1.18289	0.845386	0.537602	0.242318
346	Spectrin beta chain	EgrG_000849000	268 kDa	0.78	0.0617825	0.058369	0.94475	1.05848	0.107905	-0.0819959
347	Spliceosome rna helicase bat1	EgrG_000546900	49 kDa	0.17	0.0213985	0.0183785	0.858869	1.16432	0.769551	-0.219491
348	Splicing factor U2AF subunit (U2 small nuclear RNA auxiliary factor 2)	EgrG_000625400	56 kDa	0.014	0.0037978	0.00622035	1.63788	0.610544	1.85387	0.711832
349	SPRY domain containing protein	EgrG_000446700	137 kDa	0.18	0.0074343	0.00431995	0.581084	1.72092	0.744727	-0.783182
350	Stress induced phosphoprotein 1	EgrG_000264900	64 kDa	0.74	0.051524	0.0535445	1.03921	0.962265	0.130768	0.0554938
351	Stress-70 protein	EGR_05042	78 kDa	0.65	0.024681	0.020626	0.835704	1.1966	0.187087	-0.258937
352	Structural maintenance of chromosomes protein	EgrG_000602100	149 kDa	0.12	0.0142205	0.020846	1.46591	0.682169	0.920819	0.551798
353	Succinate dehydrogenase [ubiquinone] flavoprotein subunit, mitochondrial (EC 1.3.5.1)	EgrG_000422600	73 kDa	0.34	0.0474445	0.0340235	0.717122	1.39446	0.468521	-0.479709
354	Succinate--CoA ligase [ADP/GDP-forming] subunit alpha, mitochondrial (EC 6.2.1.4) (EC 6.2.1.5) (Succinyl-CoA synthetase subunit alpha) (SCS-alpha)	EGR_08424	35 kDa	0.03	0.015809	0.047168	2.98362	0.335164	1.52288	1.57706
355	Succinate--CoA ligase [ADP-forming] subunit beta, mitochondrial (EC 6.2.1.5) (ATP-specific succinyl-CoA synthetase subunit beta) (A-SCS) (Succinyl-CoA synthetase beta-A chain) (SCS-betaA)	EgrG_000519200	47 kDa	0.25	0.020785	0.0121715	0.585591	1.70768	0.60206	-0.772036
356	Superoxide dismutase [Cu-Zn] (EC 1.15.1.1)	EgrG_000638300	16 kDa	0.13	0.113405	0.085952	0.757921	1.3194	0.886057	-0.399881
357	Synapsin	EgrG_001177700	98 kDa	0.54	0.00483395	0.00347965	0.719836	1.38921	0.267606	-0.47426
358	Synaptic vesicle membrane protein VAT 1	EgrG_000935200	47 kDa	0.023	0.22423	0.30317	1.35205	0.739618	1.63827	0.435148
359	T-complex protein 1 subunit alpha	EgrG_000826700	60 kDa	0.25	0.034156	0.0225795	0.66107	1.5127	0.60206	-0.597125
360	T-complex protein 1 subunit delta	EGR_00428	106 kDa	0.69	0.0169265	0.0193635	1.14398	0.874145	0.161151	0.194056
361	T-complex protein 1 subunit eta	EGR_05007	154 kDa	0.89	0.0185165	0.0182775	0.987093	1.01308	0.05061	-0.0187427
362	T-complex protein 1 subunit gamma	EgrG_000872100	59 kDa	0.18	0.057899	0.0435765	0.75263	1.32867	0.744727	-0.409988
363	T-complex protein 1 subunit theta	EgrG_000683800	59 kDa	0.18	0.0448135	0.0313935	0.700537	1.42748	0.744727	-0.513468
364	T-complex protein 1 subunit zeta	EgrG_000143600	60 kDa	0.26	0.0445405	0.0648215	1.45534	0.687125	0.585027	0.541355
365	Tegument antigen (Tegumental antigen)	EgrG_001193900	21 kDa	0.074	0.027089	0.04114	1.5187	0.658459	1.13077	0.602835
366	Tegumental protein	EGR_08411	48 kDa	0.047	0.036927	0.0100097	0.271066	3.68914	1.3279	-1.88328
367	Tegumental protein	EgrG_000059800	21 kDa	0.19	0.0478145	0.0263105	0.550262	1.81732	0.721246	-0.86181
368	Tegumental protein	EGR_08521	12 kDa	0.069	0.30984	0.39687	1.28089	0.780709	1.16115	0.357143
369	Telomerase protein component 1	EgrG_001036600	308 kDa	0.041	0.022413	0.0065969	0.294334	3.3975	1.38722	-1.76448
370	Tetraspanin	EgrG_000834300	25 kDa	0.4	0.03185	0.0251645	0.790094	1.26567	0.39794	-0.339903
371	Tetraspanin	EgrG_001077100	24 kDa	0.12	0.0320445	0.013961	0.435675	2.29529	0.920819	-1.19867
372	Thioredoxin	EgrG_000360300	16 kDa	0.6	0.030951	0.049812	1.60938	0.621356	0.221849	0.686507
373	Thioredoxin dependent peroxide reductase	EgrG_000913300	25 kDa	0.5	0.0789265	0.0667345	0.845527	1.18269	0.30103	-0.242077
374	Thioredoxin domain-containing protein	EGR_02983	15 kDa	0.15	0.081142	0.05675	0.699391	1.42981	0.823909	-0.515828
375	Thioredoxin peroxidase	EgrG_000791700	21 kDa	0.14	0.85118	0.48792	0.573228	1.74451	0.853872	-0.80282
376	Threonyl tRNA synthetase C (Threonyl-tRNA synthetase, cytoplasmic)	EgrG_000375800	83 kDa	0.75	0.00800775	0.00865925	1.08136	0.924763	0.124939	0.112845
377	Thymosin beta 4	EgrG_000246200	9 kDa	0.85	0.070589	0.081957	1.16104	0.861293	0.0705811	0.215424
378	Titin	EgrG_000597700	116 kDa	0.55	0.0281095	0.0241575	0.859407	1.16359	0.259637	-0.218587
379	Titin	EgrG_000610500	1224 kDa	0.35	0.0017413	0.00098231	0.564125	1.77266	0.455932	-0.825914
380	Titin	EgrG_000952600	703 kDa	0.33	0.017627	0.01409	0.799342	1.25103	0.481486	-0.323115
381	Titin	EGR_01780	86 kDa	0.53	0.0328345	0.0257035	0.78282	1.27743	0.275724	-0.353248
382	TonB box domain containing protein	EgrG_001158400	26 kDa	0.3	0.0061216	0.00894945	1.46195	0.68402	0.522879	0.54789
383	Transaldolase (EC 2.2.1.2)	EGR_10111	36 kDa	0.009	0.0749545	0.0206575	0.275601	3.62844	2.04576	-1.85935
384	Transforming protein RhoA	EgrG_000246600	27 kDa	0.091	0.0429225	0.0201525	0.469509	2.12988	1.04096	-1.09078
385	Transgelin	EgrG_000305400	40 kDa	0.77	0.090698	0.0765645	0.84417	1.1846	0.113509	-0.244395
386	Transgelin	EGR_08102	90 kDa	0.35	0.0582575	0.0662975	1.13801	0.878728	0.455932	0.186511
387	Transgelin	EGR_00866	53 kDa	0.29	0.03089	0.05058	1.63742	0.610716	0.537602	0.711427
388	Transitional endoplasmic reticulum atpase	EgrG_000471600	88 kDa	0.38	0.053007	0.0582065	1.09809	0.910671	0.420216	0.134997
389	Transketolase	EgrG_000103100	68 kDa	0.75	0.122255	0.113615	0.929328	1.07605	0.124939	-0.10574
390	Translationally controlled tumor protein	EgrG_000058000	23 kDa	0.16	0.0407005	0.06997	1.71914	0.581685	0.79588	0.78169
391	Triosephosphate isomerase (EC 5.3.1.1)	EgrG_000416400	27 kDa	0.47	0.19359	0.21418	1.10636	0.903866	0.327902	0.145819
392	Tropomodulin	EGR_03274	40 kDa	0.99	0.023808	0.0241245	1.01329	0.986881	0.00436481	0.0190526
393	Tropomyosin	EgrG_000958100	31 kDa	0.9	0.19873	0.18635	0.937704	1.06643	0.0457575	-0.0927949
394	Tropomyosin-2	EGR_08179	76 kDa	0.78	0.080404	0.0772415	0.960667	1.04094	0.107905	-0.0578911
395	Troponin I 4	EGR_06361	31 kDa	0.014	0.0929875	0.060291	0.648377	1.54231	1.85387	-0.625094
396	Tubulin alpha chain	EgrG_000886400	57 kDa	0.75	0.0807825	0.0704515	0.872113	1.14664	0.124939	-0.197412
397	Tubulin alpha-1C chain	EGR_08757	162 kDa	0.3	0.0346365	0.040092	1.15751	0.863925	0.522879	0.211021
398	Tubulin beta chain	EgrG_000202600	58 kDa	0.36	0.016909	0.02833	1.67544	0.596858	0.443697	0.744539
399	Tubulin beta chain	EgrG_000672200	50 kDa	0.093	0.17125	0.241975	1.41299	0.707718	1.03152	0.498754
400	Tubulin beta-3 chain	EGR_03991	121 kDa	0.11	0.013832	0.0079464	0.574494	1.74066	0.958607	-0.799636
401	Tubulin polymerization promoting protein family (Tubulin polymerization-promoting protein)	EgrG_000096900	18 kDa	0.016	0.073331	0.01876	0.255826	3.9089	1.79588	-1.96676
402	Type II collagen B	EgrG_001060600	154 kDa	0.16	0.00337045	0.00734075	2.17797	0.459142	0.79588	1.12299
403	Ubiquitin	EGR_00625	43 kDa	0.15	0.0436555	0.0354485	0.812005	1.23152	0.823909	-0.300439
404	Ubiquitin conjugating enzyme (Ubiquitin-conjugating enzyme E2 variant 2)	EgrG_000616800	16 kDa	0.49	0.023931	0.03808	1.59124	0.62844	0.309804	0.670153
405	Ubiquitin protein ligase BRE1	EgrG_000836300	95 kDa	0.31	0.0117278	0.0169575	1.44592	0.6916	0.508638	0.531991
406	Ubiquitin-conjugating enzyme E2 L3	EgrG_001000100	18 kDa	0.19	0.11391	0.0802385	0.704403	1.41964	0.721246	-0.505528
407	Ubiquitin-conjugating enzyme E2 N	EgrG_000334400	18 kDa	0.33	0.026914	0.039022	1.44988	0.689713	0.481486	0.535931
408	Ubiquitin-like modifier-activating enzyme	EGR_05361	120 kDa	0.089	0.0125217	0.0234215	1.87047	0.534624	1.05061	0.903403
409	UDP glucose 4 epimerase	EgrG_000984800	39 kDa	0.26	0.128715	0.087935	0.683176	1.46375	0.585027	-0.549671
410	Uncharacterized protein	EgrG_000127000	15 kDa	0.74	0.024103	0.0294435	1.22157	0.818619	0.130768	0.288736
411	Uncharacterized protein	EgrG_000340400	45 kDa	0.22	0.019078	0.0053021	0.277917	3.5982	0.657577	-1.84727
412	Uncharacterized protein	EgrG_000658900	118 kDa	0.5	0.0473885	0.05915	1.24819	0.801158	0.30103	0.319841
413	Uncharacterized protein	EgrG_000838600	9 kDa	0.39	0.080408	0.033686	0.418938	2.38699	0.408935	-1.25519
414	Uncharacterized protein	EgrG_000990300	184 kDa	0.28	0.00819885	0.0056725	0.691865	1.44537	0.552842	-0.531437
415	Uncharacterized protein	EGR_11068	225 kDa	0.24	0.00856975	0.011389	1.32898	0.752459	0.619789	0.410316
416	Uncharacterized protein	EGR_09161	280 kDa	0.76	0.00527925	0.0044509	0.843093	1.18611	0.119186	-0.246236
417	Uncharacterized protein	EGR_09039	13 kDa	0.48	0.034156	0.06129	1.79441	0.557285	0.318759	0.843513
418	Uncharacterized protein	EGR_08750	25 kDa	0.62	0.0475695	0.0447	0.939678	1.06419	0.207608	-0.089762
419	Uncharacterized protein	EGR_08712	17 kDa	0.55	0.030857	0.023181	0.75124	1.33113	0.259637	-0.412655
420	Uncharacterized protein	EGR_07135	164 kDa	0.41	0.00389045	0.00218422	0.561431	1.78116	0.387216	-0.832819
421	Uncharacterized protein	EGR_07069	102 kDa	0.056	0.00679825	0.002234	0.328614	3.04308	1.25181	-1.60553
422	Uncharacterized protein	EGR_06046	82 kDa	0.35	0.024929	0.0145575	0.583958	1.71245	0.455932	-0.776062
423	Uncharacterized protein	EGR_05903	27 kDa	0.62	0.0589545	0.0850015	1.44182	0.69357	0.207608	0.527886
424	Uncharacterized protein	EGR_04729	30 kDa	0.21	0.080739	0.101658	1.25909	0.794222	0.677781	0.332386
425	Uncharacterized protein	EGR_04753	98 kDa	0.55	0.016522	0.0131402	0.795315	1.25736	0.259637	-0.330401
426	Uncharacterized protein	EGR_03547	52 kDa	0.6	0.0169174	0.0101534	0.600178	1.66617	0.221849	-0.736538
427	Uncharacterized protein	EGR_03199	20 kDa	0.084	0.0344705	0.0118348	0.343331	2.91264	1.07572	-1.54233
428	Uncharacterized protein	EGR_02580	30 kDa	0.33	0.0089345	0.0177835	1.99043	0.502404	0.481486	0.99308
429	Uncharacterized protein	EGR_01663	22 kDa	0.32	0.019433	0.0103351	0.53183	1.8803	0.49485	-0.910963
430	Uncharacterized protein	EGR_00888	50 kDa	0.21	0.0159955	0.0287135	1.7951	0.557072	0.677781	0.844063
431	Uncharacterized protein (Fragment)	EgrG_002052200	58 kDa	0.65	0.063556	0.045634	0.718012	1.39273	0.187087	-0.477919
432	UTP glucose 1 phosphate uridylyltransferase	EgrG_000843500	57 kDa	0.98	0.0946875	0.095099	1.00435	0.995673	0.00877392	0.00625619
433	UV excision repair protein RAD23 B	EgrG_000444000	38 kDa	0.11	0.021136	0.0340175	1.60946	0.621327	0.958607	0.686575
434	Vesicle associated membrane protein vamp	EgrG_001122200	48 kDa	0.53	0.0177715	0.0194355	1.09363	0.914383	0.275724	0.129129
435	Vesicular amine transporter	EgrG_000317300	49 kDa	0.1	0.0172905	0.00934655	0.54056	1.84993	1	-0.887474
436	V-type proton ATPase catalytic subunit A isoform 2 (Vacuolar H ATPase v1 sector subunit A)	EgrG_000183100	69 kDa	0.75	0.0138595	0.0126845	0.915221	1.09263	0.124939	-0.127809
437	WAP, kazal, immunoglobulin, kunitz and NTR domain-containing protein 2	EGR_07244	12 kDa	0.17	0.05428	0.068696	1.26559	0.790148	0.769551	0.339805
438	Zinc finger MYM-type protein	EGR_10163	89 kDa	0.43	0.0046569	0.0012832	0.275548	3.62913	0.366532	-1.85962
439	Zinc phosphodiesterase elac protein 1	EgrG_000149350	40 kDa	0.0089	0.00665745	0.0261045	3.9211	0.255031	2.05061	1.97126
(1) ID numbers correspond to protein identification in Fig. 2
(2) Protein accession codes were retrieved from E. granulosus genome annotation available on WormBase ParaSite (http://www.parasite.wormbase.org/).
